# Supplementary material for: Radio-detoxified LPS alters bone marrow-derived extracellular vesicles and endothelial progenitor cells
Source: Stem Cell Res Ther. 2019 Oct 29;10:313. doi: 10.1186/s13287-019-1417-4 (PMC6819448; doi:10.1186/s13287-019-1417-4)
Supplement: Supplementary file 5 — Additional file 5 List of small extracellular vesicle proteins identified by LC-MS/MS in BM-derived cells. List of proteins identified by LC-MS/MS are given in separate sheets. Sheet ‘PBS’ shows the result of measurement on controls (n=7); the results of the treated group (n=9) are listed on sheet ‘RD-LPS’. [file 13287_2019_1417_MOESM5_ESM.xlsx]

## Sheet: PBS
	Accession	Protein	MW [kDa]	pI	#Peptides	SC [%]	RMS90 [ppm]
Control-1	ACTB_MOUSE	Actin, cytoplasmic 1 OS=Mus musculus GN=Actb PE=1 SV=1	41.7097	5.29043	25	58.9333	1.42103
Control-1	H4_MOUSE	Histone H4 OS=Mus musculus GN=Hist1h4a PE=1 SV=2	11.3604	11.3629	20	67.9612	2.00101
Control-1	CLH1_MOUSE	Clathrin heavy chain 1 OS=Mus musculus GN=Cltc PE=1 SV=3	191.435	5.48087	20	16.5373	1.33778
Control-1	TFR1_MOUSE	Transferrin receptor protein 1 OS=Mus musculus GN=Tfrc PE=1 SV=1	85.6773	6.13178	19	30.4063	1.20064
Control-1	ANXA6_MOUSE	Annexin A6 OS=Mus musculus GN=Anxa6 PE=1 SV=3	75.8374	5.33753	19	32.6895	1.34994
Control-1	TBB5_MOUSE	Tubulin beta-5 chain OS=Mus musculus GN=Tubb5 PE=1 SV=1	49.639	4.7803	18	47.2973	1.22638
Control-1	TBB4B_MOUSE	Tubulin beta-4B chain OS=Mus musculus GN=Tubb4b PE=1 SV=1	49.799	4.79205	16	37.7528	1.39646
Control-1	H2B1B_MOUSE	Histone H2B type 1-B OS=Mus musculus GN=Hist1h2bb PE=1 SV=3	13.9436	10.3145	15	53.9683	1.42064
Control-1	H2B1C_MOUSE	Histone H2B type 1-C/E/G OS=Mus musculus GN=Hist1h2bc PE=1 SV=3	13.8976	10.3145	15	53.9683	1.42598
Control-1	ACTH_MOUSE	Actin, gamma-enteric smooth muscle OS=Mus musculus GN=Actg2 PE=1 SV=1	41.8498	5.30752	14	24.2021	1.32502
Control-1	HNRPU_MOUSE	Heterogeneous nuclear ribonucleoprotein U OS=Mus musculus GN=Hnrnpu PE=1 SV=1	87.8627	5.91763	13	24.25	0.939363
Control-1	RL5_MOUSE	60S ribosomal protein L5 OS=Mus musculus GN=Rpl5 PE=1 SV=3	34.3787	9.78367	13	47.4747	1.57633
Control-1	MYH9_MOUSE	Myosin-9 OS=Mus musculus GN=Myh9 PE=1 SV=4	226.232	5.53866	13	10.4592	1.31952
Control-1	H2B3B_MOUSE	Histone H2B type 3-B OS=Mus musculus GN=Hist3h2bb PE=1 SV=3	13.8995	10.3145	12	51.5873	1.27297
Control-1	RL3_MOUSE	60S ribosomal protein L3 OS=Mus musculus GN=Rpl3 PE=1 SV=3	46.0808	10.2197	12	29.0323	1.51395
Control-1	TBA1B_MOUSE	Tubulin alpha-1B chain OS=Mus musculus GN=Tuba1b PE=1 SV=2	50.1196	4.94286	12	40.5765	1.26094
Control-1	TBA4A_MOUSE	Tubulin alpha-4A chain OS=Mus musculus GN=Tuba4a PE=1 SV=1	49.8924	4.93208	12	40.8482	1.2004
Control-1	TBB2B_MOUSE	Tubulin beta-2B chain OS=Mus musculus GN=Tubb2b PE=1 SV=1	49.9209	4.7803	12	30.3371	1.35188
Control-1	MVP_MOUSE	Major vault protein OS=Mus musculus GN=Mvp PE=1 SV=4	95.8652	5.43121	12	15.4472	1.44323
Control-1	RS3_MOUSE	40S ribosomal protein S3 OS=Mus musculus GN=Rps3 PE=1 SV=1	26.6574	9.68134	12	48.5597	1.36801
Control-1	ANX11_MOUSE	Annexin A11 OS=Mus musculus GN=Anxa11 PE=2 SV=2	54.0448	7.5339	12	28.827	1.48966
Control-1	HSP7C_MOUSE	Heat shock cognate 71 kDa protein OS=Mus musculus GN=Hspa8 PE=1 SV=1	70.8272	5.36829	11	19.6594	1.43815
Control-1	TBA1A_MOUSE	Tubulin alpha-1A chain OS=Mus musculus GN=Tuba1a PE=1 SV=1	50.1036	4.94286	11	37.694	1.31227
Control-1	RS2_MOUSE	40S ribosomal protein S2 OS=Mus musculus GN=Rps2 PE=2 SV=3	31.2117	10.2503	11	32.0819	1.30203
Control-1	GBLP_MOUSE	Guanine nucleotide-binding protein subunit beta-2-like 1 OS=Mus musculus GN=Gnb2l1 PE=1 SV=3	35.0546	7.60151	11	43.2177	1.2425
Control-1	H13_MOUSE	Histone H1.3 OS=Mus musculus GN=Hist1h1d PE=1 SV=2	22.0861	11.0292	10	31.6742	1.35604
Control-1	H12_MOUSE	Histone H1.2 OS=Mus musculus GN=Hist1h1c PE=1 SV=2	21.2537	11	10	33.9623	1.26688
Control-1	H14_MOUSE	Histone H1.4 OS=Mus musculus GN=Hist1h1e PE=1 SV=2	21.964	11.1003	10	31.9635	1.27577
Control-1	STOM_MOUSE	Erythrocyte band 7 integral membrane protein OS=Mus musculus GN=Stom PE=1 SV=3	31.3555	6.45521	10	46.1268	1.0459
Control-1	H2A3_MOUSE	Histone H2A type 3 OS=Mus musculus GN=Hist3h2a PE=1 SV=3	14.1129	11.0496	9	58.4615	2.12628
Control-1	H32_MOUSE	Histone H3.2 OS=Mus musculus GN=Hist1h3b PE=1 SV=2	15.3785	11.2693	9	50.7353	1.34437
Control-1	H2AY_MOUSE	Core histone macro-H2A.1 OS=Mus musculus GN=H2afy PE=1 SV=3	39.7105	9.81443	9	34.1398	1.1971
Control-1	RS8_MOUSE	40S ribosomal protein S8 OS=Mus musculus GN=Rps8 PE=1 SV=2	24.1902	10.3214	9	52.4038	1.56541
Control-1	H15_MOUSE	Histone H1.5 OS=Mus musculus GN=Hist1h1b PE=1 SV=2	22.5624	10.9103	9	27.3543	1.44949
Control-1	RL10_MOUSE	60S ribosomal protein L10 OS=Mus musculus GN=Rpl10 PE=1 SV=3	24.5879	10.1085	9	28.972	1.28725
Control-1	RS3A_MOUSE	40S ribosomal protein S3a OS=Mus musculus GN=Rps3a PE=1 SV=3	29.8657	9.75216	9	32.5758	1.33599
Control-1	COR1A_MOUSE	Coronin-1A OS=Mus musculus GN=Coro1a PE=1 SV=5	50.9569	6.04996	9	27.7657	1.8495
Control-1	TCPD_MOUSE	T-complex protein 1 subunit delta OS=Mus musculus GN=Cct4 PE=1 SV=3	58.0297	8.23746	9	20.5937	1.10319
Control-1	H2A2C_MOUSE	Histone H2A type 2-C OS=Mus musculus GN=Hist2h2ac PE=1 SV=3	13.9798	10.9032	8	58.9147	2.24438
Control-1	G3P_MOUSE	Glyceraldehyde-3-phosphate dehydrogenase OS=Mus musculus GN=Gapdh PE=1 SV=2	35.7872	8.43624	8	36.3363	0.947815
Control-1	KPYM_MOUSE	Pyruvate kinase PKM OS=Mus musculus GN=Pkm PE=1 SV=4	57.808	7.17437	8	21.0923	0.952089
Control-1	TCPB_MOUSE	T-complex protein 1 subunit beta OS=Mus musculus GN=Cct2 PE=1 SV=4	57.4411	5.97317	8	23.9252	1.30825
Control-1	TOP2A_MOUSE	DNA topoisomerase 2-alpha OS=Mus musculus GN=Top2a PE=1 SV=2	172.682	8.73083	8	6.87173	1.35536
Control-1	TCPA_MOUSE	T-complex protein 1 subunit alpha OS=Mus musculus GN=Tcp1 PE=1 SV=3	60.4107	5.81786	8	18.1655	0.946848
Control-1	TCPZ_MOUSE	T-complex protein 1 subunit zeta OS=Mus musculus GN=Cct6a PE=1 SV=3	57.9677	6.63102	8	23.3522	1.21163
Control-1	TCPQ_MOUSE	T-complex protein 1 subunit theta OS=Mus musculus GN=Cct8 PE=1 SV=3	59.5175	5.43035	8	17.1533	1.18918
Control-1	H2AX_MOUSE	Histone H2AX OS=Mus musculus GN=H2afx PE=1 SV=2	15.1334	10.7388	7	58.7413	1.49958
Control-1	H11_MOUSE	Histone H1.1 OS=Mus musculus GN=Hist1h1a PE=1 SV=2	21.7719	10.9276	7	28.6385	1.44666
Control-1	RL4_MOUSE	60S ribosomal protein L4 OS=Mus musculus GN=Rpl4 PE=1 SV=3	47.124	11.0115	7	21.2411	1.34022
Control-1	RS6_MOUSE	40S ribosomal protein S6 OS=Mus musculus GN=Rps6 PE=1 SV=1	28.663	10.8501	7	27.7108	1.56984
Control-1	HS90B_MOUSE	Heat shock protein HSP 90-beta OS=Mus musculus GN=Hsp90ab1 PE=1 SV=3	83.2291	4.96497	7	11.8785	1.02793
Control-1	RL7_MOUSE	60S ribosomal protein L7 OS=Mus musculus GN=Rpl7 PE=1 SV=2	31.3997	10.8901	7	29.2593	1.08941
Control-1	NGP_MOUSE	Neutrophilic granule protein OS=Mus musculus GN=Ngp PE=1 SV=1	19.3196	5.21064	7	45.509	0.716354
Control-1	4F2_MOUSE	4F2 cell-surface antigen heavy chain OS=Mus musculus GN=Slc3a2 PE=1 SV=1	58.3003	5.62411	7	17.1103	1.31392
Control-1	RAP1B_MOUSE	Ras-related protein Rap-1b OS=Mus musculus GN=Rap1b PE=2 SV=2	20.8116	5.64718	7	60.3261	1.2547
Control-1	H3C_MOUSE	Histone H3.3C OS=Mus musculus GN=H3f3c PE=3 SV=3	15.3055	11.144	6	43.3824	1.17453
Control-1	RS16_MOUSE	40S ribosomal protein S16 OS=Mus musculus GN=Rps16 PE=2 SV=4	16.435	10.2135	6	32.1918	1.15305
Control-1	RLA0_MOUSE	60S acidic ribosomal protein P0 OS=Mus musculus GN=Rplp0 PE=1 SV=3	34.1948	5.90556	6	36.2776	1.17447
Control-1	RL18A_MOUSE	60S ribosomal protein L18a OS=Mus musculus GN=Rpl18a PE=1 SV=1	20.7189	10.7247	6	26.1364	1.28662
Control-1	RS11_MOUSE	40S ribosomal protein S11 OS=Mus musculus GN=Rps11 PE=1 SV=3	18.419	10.3143	6	37.3418	1.75131
Control-1	RL6_MOUSE	60S ribosomal protein L6 OS=Mus musculus GN=Rpl6 PE=1 SV=3	33.4889	10.6912	6	18.9189	0.542175
Control-1	HBB1_MOUSE	Hemoglobin subunit beta-1 OS=Mus musculus GN=Hbb-b1 PE=1 SV=2	15.8301	7.12673	5	36.0544	1.1885
Control-1	AT1A1_MOUSE	Sodium/potassium-transporting ATPase subunit alpha-1 OS=Mus musculus GN=Atp1a1 PE=1 SV=1	112.91	5.29929	5	8.11339	1.53837
Control-1	RL18_MOUSE	60S ribosomal protein L18 OS=Mus musculus GN=Rpl18 PE=2 SV=3	21.6312	11.7876	5	25	1.30841
Control-1	RS27A_MOUSE	Ubiquitin-40S ribosomal protein S27a OS=Mus musculus GN=Rps27a PE=1 SV=2	17.9395	9.6776	5	42.3077	1.8937
Control-1	ALBU_MOUSE	Serum albumin OS=Mus musculus GN=Alb PE=1 SV=3	68.6477	5.74801	5	10.3618	1.19854
Control-1	RAN_MOUSE	GTP-binding nuclear protein Ran OS=Mus musculus GN=Ran PE=1 SV=3	24.4076	7.00956	5	23.1481	1.5151
Control-1	RS9_MOUSE	40S ribosomal protein S9 OS=Mus musculus GN=Rps9 PE=1 SV=3	22.5776	10.6572	5	19.0722	2.0994
Control-1	EF1A1_MOUSE	Elongation factor 1-alpha 1 OS=Mus musculus GN=Eef1a1 PE=1 SV=3	50.0821	9.10317	5	17.7489	1.55402
Control-1	HBA_MOUSE	Hemoglobin subunit alpha OS=Mus musculus GN=Hba PE=1 SV=2	15.0758	7.9651	5	29.5775	1.49457
Control-1	K2C6A_MOUSE	Keratin, type II cytoskeletal 6A OS=Mus musculus GN=Krt6a PE=1 SV=3	59.2986	8.04008	5	9.40325	1.62697
Control-1	ITB3_MOUSE	Integrin beta-3 OS=Mus musculus GN=Itgb3 PE=1 SV=2	86.6813	5.10351	5	9.91105	2.3582
Control-1	RL15_MOUSE	60S ribosomal protein L15 OS=Mus musculus GN=Rpl15 PE=2 SV=4	24.1311	11.6158	5	24.0196	1.43399
Control-1	DDX5_MOUSE	Probable ATP-dependent RNA helicase DDX5 OS=Mus musculus GN=Ddx5 PE=1 SV=2	69.2468	9.06408	5	8.14332	1.05248
Control-1	K1C10_MOUSE	Keratin, type I cytoskeletal 10 OS=Mus musculus GN=Krt10 PE=1 SV=3	57.7351	5.04295	5	9.12281	1.75648
Control-1	RAP1A_MOUSE	Ras-related protein Rap-1A OS=Mus musculus GN=Rap1a PE=2 SV=1	20.9737	6.38728	5	39.1304	1.58901
Control-1	RL24_MOUSE	60S ribosomal protein L24 OS=Mus musculus GN=Rpl24 PE=1 SV=2	17.7679	11.261	5	30.5732	1.20966
Control-1	EF2_MOUSE	Elongation factor 2 OS=Mus musculus GN=Eef2 PE=1 SV=2	95.2529	6.40565	5	5.82751	1.47317
Control-1	FRIL1_MOUSE	Ferritin light chain 1 OS=Mus musculus GN=Ftl1 PE=1 SV=2	20.7895	5.65188	5	39.8907	1.76769
Control-1	K1C16_MOUSE	Keratin, type I cytoskeletal 16 OS=Mus musculus GN=Krt16 PE=1 SV=3	51.5743	5.12135	5	10.661	1.70278
Control-1	RL27A_MOUSE	60S ribosomal protein L27a OS=Mus musculus GN=Rpl27a PE=2 SV=5	16.595	11.1209	5	23.6486	1.38616
Control-1	RL34_MOUSE	60S ribosomal protein L34 OS=Mus musculus GN=Rpl34 PE=1 SV=2	13.2844	11.4729	5	35.8974	0.85947
Control-1	K2C5_MOUSE	Keratin, type II cytoskeletal 5 OS=Mus musculus GN=Krt5 PE=1 SV=1	61.7286	7.58891	5	9.13793	1.795
Control-1	ANXA7_MOUSE	Annexin A7 OS=Mus musculus GN=Anxa7 PE=1 SV=2	49.8933	5.90769	5	12.743	1.01663
Control-1	PPIA_MOUSE	Peptidyl-prolyl cis-trans isomerase A OS=Mus musculus GN=Ppia PE=1 SV=2	17.9599	7.73096	5	46.9512	1.58767
Control-1	RL13_MOUSE	60S ribosomal protein L13 OS=Mus musculus GN=Rpl13 PE=2 SV=3	24.2905	11.5442	5	20.3791	0.872317
Control-1	ANXA1_MOUSE	Annexin A1 OS=Mus musculus GN=Anxa1 PE=1 SV=2	38.71	6.97218	4	14.1618	1.03258
Control-1	ANXA5_MOUSE	Annexin A5 OS=Mus musculus GN=Anxa5 PE=1 SV=1	35.7302	4.8195	4	19.4357	1.83084
Control-1	RS4X_MOUSE	40S ribosomal protein S4, X isoform OS=Mus musculus GN=Rps4x PE=2 SV=2	29.5791	10.1617	4	17.8707	1.1108
Control-1	K1C14_MOUSE	Keratin, type I cytoskeletal 14 OS=Mus musculus GN=Krt14 PE=1 SV=2	52.8339	5.09646	4	7.85124	1.55882
Control-1	AT2A1_MOUSE	Sarcoplasmic/endoplasmic reticulum calcium ATPase 1 OS=Mus musculus GN=Atp2a1 PE=1 SV=1	109.355	5.12647	4	6.63984	1.00255
Control-1	K1C42_MOUSE	Keratin, type I cytoskeletal 42 OS=Mus musculus GN=Krt42 PE=1 SV=1	50.1019	5.09197	4	8.18584	1.91587
Control-1	SYDC_MOUSE	Aspartate--tRNA ligase, cytoplasmic OS=Mus musculus GN=Dars PE=2 SV=2	57.1112	6.06449	4	10.7784	1.16777
Control-1	K1C17_MOUSE	Keratin, type I cytoskeletal 17 OS=Mus musculus GN=Krt17 PE=1 SV=3	48.1321	5.00407	4	8.31409	1.5306
Control-1	RL19_MOUSE	60S ribosomal protein L19 OS=Mus musculus GN=Rpl19 PE=1 SV=1	23.4512	11.4759	4	17.3469	1.70246
Control-1	SYVC_MOUSE	Valine--tRNA ligase OS=Mus musculus GN=Vars PE=2 SV=1	140.127	7.89983	4	4.35471	1.69214
Control-1	RL14_MOUSE	60S ribosomal protein L14 OS=Mus musculus GN=Rpl14 PE=1 SV=3	23.5492	11.0272	4	20.2765	0.789683
Control-1	H2AV_MOUSE	Histone H2A.V OS=Mus musculus GN=H2afv PE=1 SV=3	13.5005	10.5804	4	20.3125	2.67934
Control-1	GBB2_MOUSE	Guanine nucleotide-binding protein G(I)/G(S)/G(T) subunit beta-2 OS=Mus musculus GN=Gnb2 PE=1 SV=3	37.3071	5.60403	4	26.1765	1.51088
Control-1	IF4A1_MOUSE	Eukaryotic initiation factor 4A-I OS=Mus musculus GN=Eif4a1 PE=1 SV=1	46.1246	5.32183	4	13.3005	1.3784
Control-1	HNRPF_MOUSE	Heterogeneous nuclear ribonucleoprotein F OS=Mus musculus GN=Hnrnpf PE=1 SV=3	45.7009	5.30378	4	15.9036	1.84212
Control-1	RS15A_MOUSE	40S ribosomal protein S15a OS=Mus musculus GN=Rps15a PE=1 SV=2	14.83	10.1437	4	34.6154	1.38112
Control-1	RL35A_MOUSE	60S ribosomal protein L35a OS=Mus musculus GN=Rpl35a PE=1 SV=2	12.5457	10.8948	4	21.8182	1.19671
Control-1	RL21_MOUSE	60S ribosomal protein L21 OS=Mus musculus GN=Rpl21 PE=2 SV=3	18.5501	10.4862	4	27.5	1.20721
Control-1	MCM7_MOUSE	DNA replication licensing factor MCM7 OS=Mus musculus GN=Mcm7 PE=1 SV=1	81.1595	5.98299	4	7.64951	0.81336
Control-1	UBA1_MOUSE	Ubiquitin-like modifier-activating enzyme 1 OS=Mus musculus GN=Uba1 PE=1 SV=1	117.734	5.42554	4	5.38752	1.30407
Control-1	PERE_MOUSE	Eosinophil peroxidase OS=Mus musculus GN=Epx PE=1 SV=2	81.3285	10.3631	4	6.28492	1.07673
Control-1	RAC2_MOUSE	Ras-related C3 botulinum toxin substrate 2 OS=Mus musculus GN=Rac2 PE=2 SV=1	21.4271	7.52193	4	21.3542	1.35013
Control-1	RL9_MOUSE	60S ribosomal protein L9 OS=Mus musculus GN=Rpl9 PE=1 SV=2	21.8678	9.9629	4	42.7083	3.27365
Control-1	URP2_MOUSE	Fermitin family homolog 3 OS=Mus musculus GN=Fermt3 PE=1 SV=1	75.5868	6.59887	4	6.91729	0.765925
Control-1	TCPG_MOUSE	T-complex protein 1 subunit gamma OS=Mus musculus GN=Cct3 PE=1 SV=1	60.5914	6.27555	4	9.54128	0.744391
Control-1	RL7A_MOUSE	60S ribosomal protein L7a OS=Mus musculus GN=Rpl7a PE=1 SV=2	29.958	10.5615	3	16.5414	1.07073
Control-1	AQP1_MOUSE	Aquaporin-1 OS=Mus musculus GN=Aqp1 PE=1 SV=3	28.7752	6.95306	3	13.3829	1.01868
Control-1	TCPE_MOUSE	T-complex protein 1 subunit epsilon OS=Mus musculus GN=Cct5 PE=1 SV=1	59.5859	5.71468	3	6.28466	1.05595
Control-1	RL17_MOUSE	60S ribosomal protein L17 OS=Mus musculus GN=Rpl17 PE=2 SV=3	21.4094	10.1998	3	21.7391	1.8591
Control-1	RL8_MOUSE	60S ribosomal protein L8 OS=Mus musculus GN=Rpl8 PE=1 SV=2	28.0073	11.0351	3	19.0661	0.566238
Control-1	STEA3_MOUSE	Metalloreductase STEAP3 OS=Mus musculus GN=Steap3 PE=1 SV=1	54.7139	9.31818	3	8.19672	1.25573
Control-1	RSSA_MOUSE	40S ribosomal protein SA OS=Mus musculus GN=Rpsa PE=1 SV=4	32.8174	4.79664	3	17.9661	1.52511
Control-1	TBB1_MOUSE	Tubulin beta-1 chain OS=Mus musculus GN=Tubb1 PE=1 SV=1	50.4085	4.95921	3	8.20399	1.12956
Control-1	CAH2_MOUSE	Carbonic anhydrase 2 OS=Mus musculus GN=Ca2 PE=1 SV=4	29.0145	6.48832	3	22.3077	2.39285
Control-1	EIF3A_MOUSE	Eukaryotic translation initiation factor 3 subunit A OS=Mus musculus GN=Eif3a PE=1 SV=5	161.838	6.37798	3	2.52976	1.29566
Control-1	HS90A_MOUSE	Heat shock protein HSP 90-alpha OS=Mus musculus GN=Hsp90aa1 PE=1 SV=4	84.7348	4.92738	3	5.3206	1.25482
Control-1	RL30_MOUSE	60S ribosomal protein L30 OS=Mus musculus GN=Rpl30 PE=3 SV=2	12.7757	9.654	3	31.3043	1.89913
Control-1	RS23_MOUSE	40S ribosomal protein S23 OS=Mus musculus GN=Rps23 PE=1 SV=3	15.7977	10.501	3	27.2727	1.21411
Control-1	B3AT_MOUSE	Band 3 anion transport protein OS=Mus musculus GN=Slc4a1 PE=1 SV=1	103.07	5.30827	3	3.44456	2.09827
Control-1	EIF3C_MOUSE	Eukaryotic translation initiation factor 3 subunit C OS=Mus musculus GN=Eif3c PE=1 SV=1	105.465	5.55222	3	3.29308	1.33406
Control-1	ITB1_MOUSE	Integrin beta-1 OS=Mus musculus GN=Itgb1 PE=1 SV=1	88.1733	5.68424	3	5.13784	1.05948
Control-1	RS18_MOUSE	40S ribosomal protein S18 OS=Mus musculus GN=Rps18 PE=1 SV=3	17.7079	10.9878	3	19.0789	0.295853
Control-1	LAT1_MOUSE	Large neutral amino acids transporter small subunit 1 OS=Mus musculus GN=Slc7a5 PE=1 SV=2	55.8355	8.17648	3	7.22656	1.51914
Control-1	TERA_MOUSE	Transitional endoplasmic reticulum ATPase OS=Mus musculus GN=Vcp PE=1 SV=4	89.2657	5.13811	3	5.08685	0.506657
Control-1	HP1B3_MOUSE	Heterochromatin protein 1-binding protein 3 OS=Mus musculus GN=Hp1bp3 PE=1 SV=1	60.8291	9.71008	3	6.49819	0.680535
Control-1	PDC6I_MOUSE	Programmed cell death 6-interacting protein OS=Mus musculus GN=Pdcd6ip PE=1 SV=3	95.9642	6.14524	3	7.59494	0.581751
Control-1	RIR1_MOUSE	Ribonucleoside-diphosphate reductase large subunit OS=Mus musculus GN=Rrm1 PE=1 SV=2	90.1525	6.27139	3	6.06061	2.05188
Control-1	TOP1_MOUSE	DNA topoisomerase 1 OS=Mus musculus GN=Top1 PE=1 SV=2	90.8189	9.35375	3	4.82399	0.646586
Control-1	CRAMP_MOUSE	Cathelin-related antimicrobial peptide OS=Mus musculus GN=Camp PE=2 SV=1	19.5692	8.89649	3	35.8382	1.9034
Control-1	GNAI2_MOUSE	Guanine nucleotide-binding protein G(i) subunit alpha-2 OS=Mus musculus GN=Gnai2 PE=1 SV=5	40.463	5.27985	3	10.1408	2.00056
Control-1	K22O_MOUSE	Keratin, type II cytoskeletal 2 oral OS=Mus musculus GN=Krt76 PE=2 SV=1	62.806	8.68009	3	4.7138	2.13892
Control-1	PYR1_MOUSE	CAD protein OS=Mus musculus GN=Cad PE=2 SV=1	243.084	5.99773	3	1.48315	1.8318
Control-1	SP16H_MOUSE	FACT complex subunit SPT16 OS=Mus musculus GN=Supt16h PE=1 SV=2	119.749	5.49935	3	3.24737	0.925148
Control-1	RL28_MOUSE	60S ribosomal protein L28 OS=Mus musculus GN=Rpl28 PE=1 SV=2	15.7237	12.0151	3	14.5985	1.35881
Control-1	SORCN_MOUSE	Sorcin OS=Mus musculus GN=Sri PE=1 SV=1	21.6133	5.31852	3	15.1515	3.55447
Control-1	DDX3X_MOUSE	ATP-dependent RNA helicase DDX3X OS=Mus musculus GN=Ddx3x PE=1 SV=3	73.056	6.7327	3	4.68278	1.8962
Control-1	PERM_MOUSE	Myeloperoxidase OS=Mus musculus GN=Mpo PE=2 SV=2	81.1298	9.63114	3	4.31755	2.03331
Control-1	COF1_MOUSE	Cofilin-1 OS=Mus musculus GN=Cfl1 PE=1 SV=3	18.5477	8.21578	3	31.9277	2.37727
Control-1	1433Z_MOUSE	14-3-3 protein zeta/delta OS=Mus musculus GN=Ywhaz PE=1 SV=1	27.7537	4.72625	3	11.8367	1.44916
Control-1	1433G_MOUSE	14-3-3 protein gamma OS=Mus musculus GN=Ywhag PE=1 SV=2	28.2849	4.80059	3	11.7409	1.91657
Control-1	NP1L1_MOUSE	Nucleosome assembly protein 1-like 1 OS=Mus musculus GN=Nap1l1 PE=1 SV=2	45.3169	4.35615	3	11.7647	0.628627
Control-1	HNRH1_MOUSE	Heterogeneous nuclear ribonucleoprotein H OS=Mus musculus GN=Hnrnph1 PE=1 SV=3	49.1684	5.8874	3	11.1359	1.06109
Control-1	VIME_MOUSE	Vimentin OS=Mus musculus GN=Vim PE=1 SV=3	53.6551	5.05245	3	9.44206	0.771631
Control-1	RAB1B_MOUSE	Ras-related protein Rab-1B OS=Mus musculus GN=Rab1b PE=1 SV=1	22.1732	5.55447	3	20.398	1.07465
Control-1	FEN1_MOUSE	Flap endonuclease 1 OS=Mus musculus GN=Fen1 PE=1 SV=1	42.2879	8.53846	3	9.52381	0.940261
Control-1	EIF3I_MOUSE	Eukaryotic translation initiation factor 3 subunit I OS=Mus musculus GN=Eif3i PE=1 SV=1	36.4376	5.37737	3	13.8462	2.44936
Control-1	NUCL_MOUSE	Nucleolin OS=Mus musculus GN=Ncl PE=1 SV=2	76.6768	4.6816	3	4.52617	1.03744
Control-1	RL27_MOUSE	60S ribosomal protein L27 OS=Mus musculus GN=Rpl27 PE=1 SV=2	15.7877	10.5618	2	14.7059	1.30034
Control-1	RL13A_MOUSE	60S ribosomal protein L13a OS=Mus musculus GN=Rpl13a PE=1 SV=4	23.4493	11.0186	2	9.35961	1.36049
Control-1	DHX9_MOUSE	ATP-dependent RNA helicase A OS=Mus musculus GN=Dhx9 PE=1 SV=2	149.381	6.39155	2	1.95652	2.52678
Control-1	CD44_MOUSE	CD44 antigen OS=Mus musculus GN=Cd44 PE=1 SV=3	85.5645	4.81533	2	3.21337	1.64788
Control-1	H10_MOUSE	Histone H1.0 OS=Mus musculus GN=H1f0 PE=2 SV=4	20.8482	10.8979	2	11.3402	1.84696
Control-1	RS26_MOUSE	40S ribosomal protein S26 OS=Mus musculus GN=Rps26 PE=3 SV=3	13.0071	11.008	2	20.8696	1.02525
Control-1	ITA2B_MOUSE	Integrin alpha-IIb OS=Mus musculus GN=Itga2b PE=2 SV=2	112.607	5.49679	2	3.5818	3.15842
Control-1	HA1B_MOUSE	H-2 class I histocompatibility antigen, K-B alpha chain OS=Mus musculus GN=H2-K1 PE=1 SV=1	41.2756	5.96441	2	6.50407	0.774199
Control-1	TOP2B_MOUSE	DNA topoisomerase 2-beta OS=Mus musculus GN=Top2b PE=1 SV=2	181.795	8.46006	2	1.4268	0.71853
Control-1	ITB2_MOUSE	Integrin beta-2 OS=Mus musculus GN=Itgb2 PE=1 SV=2	84.97	7.02056	2	3.24254	0.751046
Control-1	BASI_MOUSE	Basigin OS=Mus musculus GN=Bsg PE=1 SV=2	42.4183	5.5612	2	4.88432	0.660564
Control-1	RL22_MOUSE	60S ribosomal protein L22 OS=Mus musculus GN=Rpl22 PE=1 SV=2	14.7498	9.21404	2	18.75	0.886642
Control-1	MCM4_MOUSE	DNA replication licensing factor MCM4 OS=Mus musculus GN=Mcm4 PE=1 SV=1	96.6756	6.76635	2	2.43619	2.0553
Control-1	RS24_MOUSE	40S ribosomal protein S24 OS=Mus musculus GN=Rps24 PE=2 SV=1	15.4134	10.7914	2	20.3008	1.19838
Control-1	K2C73_MOUSE	Keratin, type II cytoskeletal 73 OS=Mus musculus GN=Krt73 PE=1 SV=1	58.8747	8.35528	2	3.52505	2.46959
Control-1	K22E_MOUSE	Keratin, type II cytoskeletal 2 epidermal OS=Mus musculus GN=Krt2 PE=1 SV=1	70.8798	8.25605	2	3.11174	2.09438
Control-1	CD177_MOUSE	CD177 antigen OS=Mus musculus GN=Cd177 PE=2 SV=1	87.0333	5.43142	2	2.93758	0.984421
Control-1	SYEP_MOUSE	Bifunctional glutamate/proline--tRNA ligase OS=Mus musculus GN=Eprs PE=1 SV=4	169.972	7.75361	2	2.31481	1.54482
Control-1	U520_MOUSE	U5 small nuclear ribonucleoprotein 200 kDa helicase OS=Mus musculus GN=Snrnp200 PE=1 SV=1	244.392	5.72643	2	0.983146	4.83071
Control-1	RL26_MOUSE	60S ribosomal protein L26 OS=Mus musculus GN=Rpl26 PE=1 SV=1	17.2475	10.5537	2	10.3448	0.997406
Control-1	SMCA5_MOUSE	SWI/SNF-related matrix-associated actin-dependent regulator of chromatin subfamily A member 5 OS=Mus musculus GN=Smarca5 PE=1 SV=1	121.55	8.34994	2	2.37869	0.387885
Control-1	CD47_MOUSE	Leukocyte surface antigen CD47 OS=Mus musculus GN=Cd47 PE=1 SV=2	33.0758	8.92854	2	8.91089	0.722361
Control-1	PRDX2_MOUSE	Peroxiredoxin-2 OS=Mus musculus GN=Prdx2 PE=1 SV=3	21.7651	5.2006	2	9.09091	1.77171
Control-1	RL12_MOUSE	60S ribosomal protein L12 OS=Mus musculus GN=Rpl12 PE=1 SV=2	17.7935	9.48118	2	14.5455	0.129017
Control-1	EIF3D_MOUSE	Eukaryotic translation initiation factor 3 subunit D OS=Mus musculus GN=Eif3d PE=1 SV=2	63.9484	5.78785	2	3.64964	1.01303
Control-1	ADA10_MOUSE	Disintegrin and metalloproteinase domain-containing protein 10 OS=Mus musculus GN=Adam10 PE=1 SV=2	83.9138	8.27431	2	3.60481	0.570671
Control-1	PROF1_MOUSE	Profilin-1 OS=Mus musculus GN=Pfn1 PE=1 SV=2	14.9475	8.46166	2	21.4286	0.380979
Control-1	HA11_MOUSE	H-2 class I histocompatibility antigen, D-B alpha chain OS=Mus musculus GN=H2-D1 PE=1 SV=2	40.8103	6.28132	2	6.62983	0.54965
Control-1	EIF3F_MOUSE	Eukaryotic translation initiation factor 3 subunit F OS=Mus musculus GN=Eif3f PE=1 SV=2	37.9603	5.33112	2	5.54017	1.09401
Control-1	TCPH_MOUSE	T-complex protein 1 subunit eta OS=Mus musculus GN=Cct7 PE=1 SV=1	59.6141	7.94801	2	6.80147	1.09227
Control-1	C1TC_MOUSE	C-1-tetrahydrofolate synthase, cytoplasmic OS=Mus musculus GN=Mthfd1 PE=1 SV=4	101.136	6.70322	2	2.56684	1.90793
Control-1	RL23_MOUSE	60S ribosomal protein L23 OS=Mus musculus GN=Rpl23 PE=1 SV=1	14.8561	10.5058	2	12.8571	1.67436
Control-1	KPYR_MOUSE	Pyruvate kinase PKLR OS=Mus musculus GN=Pklr PE=2 SV=1	62.2696	6.63187	2	4.18118	1.58132
Control-1	A2MP_MOUSE	Alpha-2-macroglobulin-P OS=Mus musculus GN=A2mp PE=2 SV=2	164.248	6.18156	2	1.42469	0.289052
Control-1	CD36_MOUSE	Platelet glycoprotein 4 OS=Mus musculus GN=Cd36 PE=1 SV=2	52.6642	8.60073	2	6.14407	0.677993
Control-1	SMD1_MOUSE	Small nuclear ribonucleoprotein Sm D1 OS=Mus musculus GN=Snrpd1 PE=3 SV=1	13.2734	11.5642	2	27.7311	1.38364
Control-1	VAMP8_MOUSE	Vesicle-associated membrane protein 8 OS=Mus musculus GN=Vamp8 PE=1 SV=1	11.4441	7.91735	2	18.8119	1.4465
Control-1	U5S1_MOUSE	116 kDa U5 small nuclear ribonucleoprotein component OS=Mus musculus GN=Eftud2 PE=2 SV=1	109.291	4.8556	2	2.78064	1.60258
Control-1	MCM2_MOUSE	DNA replication licensing factor MCM2 OS=Mus musculus GN=Mcm2 PE=1 SV=3	102.013	5.48792	2	2.54425	0.589423
Control-1	FRIH_MOUSE	Ferritin heavy chain OS=Mus musculus GN=Fth1 PE=1 SV=2	21.0533	5.53417	2	10.989	1.60139
Control-1	PSB8_MOUSE	Proteasome subunit beta type-8 OS=Mus musculus GN=Psmb8 PE=1 SV=2	30.2406	6.21937	2	8.33333	0.820265
Control-1	PCNA_MOUSE	Proliferating cell nuclear antigen OS=Mus musculus GN=Pcna PE=1 SV=2	28.7664	4.66035	2	10.3448	0.888483
Control-1	PP2AB_MOUSE	Serine/threonine-protein phosphatase 2A catalytic subunit beta isoform OS=Mus musculus GN=Ppp2cb PE=1 SV=1	35.5523	5.2085	2	6.14887	0.962495
Control-1	RS25_MOUSE	40S ribosomal protein S25 OS=Mus musculus GN=Rps25 PE=1 SV=1	13.7337	10.1162	2	13.6	1.17437
Control-1	PSA5_MOUSE	Proteasome subunit alpha type-5 OS=Mus musculus GN=Psma5 PE=1 SV=1	26.3942	4.73725	2	9.54357	2.00585
Control-1	RL31_MOUSE	60S ribosomal protein L31 OS=Mus musculus GN=Rpl31 PE=1 SV=1	14.4539	10.5409	2	18.4	0.60295
Control-1	PSA4_MOUSE	Proteasome subunit alpha type-4 OS=Mus musculus GN=Psma4 PE=1 SV=1	29.4522	7.58367	2	7.27969	1.45978
Control-1	A2M_MOUSE	Alpha-2-macroglobulin OS=Mus musculus GN=A2m PE=1 SV=3	165.748	6.24116	2	1.07023	0.614876
Control-1	RAB14_MOUSE	Ras-related protein Rab-14 OS=Mus musculus GN=Rab14 PE=1 SV=3	23.8819	5.85001	2	12.093	1.60731
Control-1	SAHH_MOUSE	Adenosylhomocysteinase OS=Mus musculus GN=Ahcy PE=1 SV=3	47.6573	6.08457	2	6.01852	2.15006
Control-1	PSMD2_MOUSE	26S proteasome non-ATPase regulatory subunit 2 OS=Mus musculus GN=Psmd2 PE=1 SV=1	100.139	5.05662	2	3.74449	1.05889
Control-1	PSB6_MOUSE	Proteasome subunit beta type-6 OS=Mus musculus GN=Psmb6 PE=1 SV=3	25.3625	4.96711	2	8.82353	1.08867
Control-1	CD82_MOUSE	CD82 antigen OS=Mus musculus GN=Cd82 PE=1 SV=1	29.6089	4.95782	2	7.5188	1.55394
Control-1	PLSL_MOUSE	Plastin-2 OS=Mus musculus GN=Lcp1 PE=1 SV=4	70.1048	5.19505	2	6.53907	2.57995
	Accession	Protein	MW [kDa]	pI	#Peptides	SC [%]	RMS90 [ppm]
Control-2	ACTB_MOUSE	Actin, cytoplasmic 1 OS=Mus musculus GN=Actb PE=1 SV=1	41.7097	5.29043	24	56	1.73301
Control-2	H4_MOUSE	Histone H4 OS=Mus musculus GN=Hist1h4a PE=1 SV=2	11.3604	11.3629	21	61.165	2.76768
Control-2	CLH1_MOUSE	Clathrin heavy chain 1 OS=Mus musculus GN=Cltc PE=1 SV=3	191.435	5.48087	19	17.2537	1.95002
Control-2	TFR1_MOUSE	Transferrin receptor protein 1 OS=Mus musculus GN=Tfrc PE=1 SV=1	85.6773	6.13178	17	28.8336	1.78171
Control-2	TBB5_MOUSE	Tubulin beta-5 chain OS=Mus musculus GN=Tubb5 PE=1 SV=1	49.639	4.7803	16	43.4685	1.31898
Control-2	ANXA6_MOUSE	Annexin A6 OS=Mus musculus GN=Anxa6 PE=1 SV=3	75.8374	5.33753	16	27.9346	1.588
Control-2	H2B1C_MOUSE	Histone H2B type 1-C/E/G OS=Mus musculus GN=Hist1h2bc PE=1 SV=3	13.8976	10.3145	15	53.9683	2.41438
Control-2	H2B1P_MOUSE	Histone H2B type 1-P OS=Mus musculus GN=Hist1h2bp PE=1 SV=3	13.9836	10.3145	15	53.9683	2.38628
Control-2	HNRPU_MOUSE	Heterogeneous nuclear ribonucleoprotein U OS=Mus musculus GN=Hnrnpu PE=1 SV=1	87.8627	5.91763	15	20.5	1.54487
Control-2	GBLP_MOUSE	Guanine nucleotide-binding protein subunit beta-2-like 1 OS=Mus musculus GN=Gnb2l1 PE=1 SV=3	35.0546	7.60151	15	68.1388	1.92739
Control-2	TBB4B_MOUSE	Tubulin beta-4B chain OS=Mus musculus GN=Tubb4b PE=1 SV=1	49.799	4.79205	14	33.9326	1.38402
Control-2	TBA1B_MOUSE	Tubulin alpha-1B chain OS=Mus musculus GN=Tuba1b PE=1 SV=2	50.1196	4.94286	14	37.694	2.31753
Control-2	RL3_MOUSE	60S ribosomal protein L3 OS=Mus musculus GN=Rpl3 PE=1 SV=3	46.0808	10.2197	14	29.0323	1.6602
Control-2	TBA4A_MOUSE	Tubulin alpha-4A chain OS=Mus musculus GN=Tuba4a PE=1 SV=1	49.8924	4.93208	13	35.7143	2.16961
Control-2	G3P_MOUSE	Glyceraldehyde-3-phosphate dehydrogenase OS=Mus musculus GN=Gapdh PE=1 SV=2	35.7872	8.43624	13	52.8529	1.62174
Control-2	ACTS_MOUSE	Actin, alpha skeletal muscle OS=Mus musculus GN=Acta1 PE=1 SV=1	42.0239	5.22944	13	24.1379	1.9656
Control-2	RS2_MOUSE	40S ribosomal protein S2 OS=Mus musculus GN=Rps2 PE=2 SV=3	31.2117	10.2503	13	40.9556	1.558
Control-2	H2B3B_MOUSE	Histone H2B type 3-B OS=Mus musculus GN=Hist3h2bb PE=1 SV=3	13.8995	10.3145	12	51.5873	2.14603
Control-2	H13_MOUSE	Histone H1.3 OS=Mus musculus GN=Hist1h1d PE=1 SV=2	22.0861	11.0292	12	33.9367	2.38699
Control-2	H14_MOUSE	Histone H1.4 OS=Mus musculus GN=Hist1h1e PE=1 SV=2	21.964	11.1003	12	34.2466	2.42398
Control-2	HSP7C_MOUSE	Heat shock cognate 71 kDa protein OS=Mus musculus GN=Hspa8 PE=1 SV=1	70.8272	5.36829	12	22.9102	1.65787
Control-2	H15_MOUSE	Histone H1.5 OS=Mus musculus GN=Hist1h1b PE=1 SV=2	22.5624	10.9103	12	33.6323	2.49847
Control-2	H2A3_MOUSE	Histone H2A type 3 OS=Mus musculus GN=Hist3h2a PE=1 SV=3	14.1129	11.0496	11	58.4615	3.04885
Control-2	H12_MOUSE	Histone H1.2 OS=Mus musculus GN=Hist1h1c PE=1 SV=2	21.2537	11	11	33.9623	2.18436
Control-2	TBA1C_MOUSE	Tubulin alpha-1C chain OS=Mus musculus GN=Tuba1c PE=1 SV=1	49.8775	4.96423	11	29.6214	2.37969
Control-2	RS3_MOUSE	40S ribosomal protein S3 OS=Mus musculus GN=Rps3 PE=1 SV=1	26.6574	9.68134	11	43.6214	2.018
Control-2	RL4_MOUSE	60S ribosomal protein L4 OS=Mus musculus GN=Rpl4 PE=1 SV=3	47.124	11.0115	11	24.105	1.8312
Control-2	KPYM_MOUSE	Pyruvate kinase PKM OS=Mus musculus GN=Pkm PE=1 SV=4	57.808	7.17437	11	30.8851	1.28459
Control-2	COR1A_MOUSE	Coronin-1A OS=Mus musculus GN=Coro1a PE=1 SV=5	50.9569	6.04996	11	39.4794	1.42852
Control-2	H32_MOUSE	Histone H3.2 OS=Mus musculus GN=Hist1h3b PE=1 SV=2	15.3785	11.2693	10	55.8824	2.53247
Control-2	RL5_MOUSE	60S ribosomal protein L5 OS=Mus musculus GN=Rpl5 PE=1 SV=3	34.3787	9.78367	10	35.6902	1.73682
Control-2	TCPA_MOUSE	T-complex protein 1 subunit alpha OS=Mus musculus GN=Tcp1 PE=1 SV=3	60.4107	5.81786	10	27.1583	1.39982
Control-2	H2A2C_MOUSE	Histone H2A type 2-C OS=Mus musculus GN=Hist2h2ac PE=1 SV=3	13.9798	10.9032	9	58.9147	1.91223
Control-2	H2AY_MOUSE	Core histone macro-H2A.1 OS=Mus musculus GN=H2afy PE=1 SV=3	39.7105	9.81443	9	34.1398	2.23735
Control-2	RL10_MOUSE	60S ribosomal protein L10 OS=Mus musculus GN=Rpl10 PE=1 SV=3	24.5879	10.1085	9	29.9065	1.81304
Control-2	H11_MOUSE	Histone H1.1 OS=Mus musculus GN=Hist1h1a PE=1 SV=2	21.7719	10.9276	9	30.9859	2.01928
Control-2	RS8_MOUSE	40S ribosomal protein S8 OS=Mus musculus GN=Rps8 PE=1 SV=2	24.1902	10.3214	9	52.4038	1.72619
Control-2	STOM_MOUSE	Erythrocyte band 7 integral membrane protein OS=Mus musculus GN=Stom PE=1 SV=3	31.3555	6.45521	9	36.9718	1.87417
Control-2	ANX11_MOUSE	Annexin A11 OS=Mus musculus GN=Anxa11 PE=2 SV=2	54.0448	7.5339	9	17.495	2.03794
Control-2	MVP_MOUSE	Major vault protein OS=Mus musculus GN=Mvp PE=1 SV=4	95.8652	5.43121	9	13.9373	1.35353
Control-2	H2AX_MOUSE	Histone H2AX OS=Mus musculus GN=H2afx PE=1 SV=2	15.1334	10.7388	8	58.7413	1.99905
Control-2	TOP2A_MOUSE	DNA topoisomerase 2-alpha OS=Mus musculus GN=Top2a PE=1 SV=2	172.682	8.73083	8	5.9555	1.16703
Control-2	TCPB_MOUSE	T-complex protein 1 subunit beta OS=Mus musculus GN=Cct2 PE=1 SV=4	57.4411	5.97317	8	24.2991	1.00546
Control-2	H3C_MOUSE	Histone H3.3C OS=Mus musculus GN=H3f3c PE=3 SV=3	15.3055	11.144	7	48.5294	2.47975
Control-2	RS6_MOUSE	40S ribosomal protein S6 OS=Mus musculus GN=Rps6 PE=1 SV=1	28.663	10.8501	7	27.7108	2.19172
Control-2	TCPD_MOUSE	T-complex protein 1 subunit delta OS=Mus musculus GN=Cct4 PE=1 SV=3	58.0297	8.23746	7	17.8108	1.80673
Control-2	EF1A1_MOUSE	Elongation factor 1-alpha 1 OS=Mus musculus GN=Eef1a1 PE=1 SV=3	50.0821	9.10317	7	19.697	1.58778
Control-2	RS3A_MOUSE	40S ribosomal protein S3a OS=Mus musculus GN=Rps3a PE=1 SV=3	29.8657	9.75216	7	27.6515	1.88631
Control-2	RS16_MOUSE	40S ribosomal protein S16 OS=Mus musculus GN=Rps16 PE=2 SV=4	16.435	10.2135	7	40.411	1.86634
Control-2	NGP_MOUSE	Neutrophilic granule protein OS=Mus musculus GN=Ngp PE=1 SV=1	19.3196	5.21064	7	47.9042	1.76392
Control-2	DDX5_MOUSE	Probable ATP-dependent RNA helicase DDX5 OS=Mus musculus GN=Ddx5 PE=1 SV=2	69.2468	9.06408	7	9.93485	1.81062
Control-2	4F2_MOUSE	4F2 cell-surface antigen heavy chain OS=Mus musculus GN=Slc3a2 PE=1 SV=1	58.3003	5.62411	7	14.4487	1.72985
Control-2	RL7_MOUSE	60S ribosomal protein L7 OS=Mus musculus GN=Rpl7 PE=1 SV=2	31.3997	10.8901	6	26.2963	1.73274
Control-2	FRIL1_MOUSE	Ferritin light chain 1 OS=Mus musculus GN=Ftl1 PE=1 SV=2	20.7895	5.65188	6	48.6339	2.12563
Control-2	TCPZ_MOUSE	T-complex protein 1 subunit zeta OS=Mus musculus GN=Cct6a PE=1 SV=3	57.9677	6.63102	6	13.936	0.934241
Control-2	RL7A_MOUSE	60S ribosomal protein L7a OS=Mus musculus GN=Rpl7a PE=1 SV=2	29.958	10.5615	6	20.3008	1.54451
Control-2	TCPE_MOUSE	T-complex protein 1 subunit epsilon OS=Mus musculus GN=Cct5 PE=1 SV=1	59.5859	5.71468	6	16.6359	0.976813
Control-2	HS90B_MOUSE	Heat shock protein HSP 90-beta OS=Mus musculus GN=Hsp90ab1 PE=1 SV=3	83.2291	4.96497	6	9.11602	1.75562
Control-2	RL6_MOUSE	60S ribosomal protein L6 OS=Mus musculus GN=Rpl6 PE=1 SV=3	33.4889	10.6912	6	20.9459	1.77096
Control-2	H2AV_MOUSE	Histone H2A.V OS=Mus musculus GN=H2afv PE=1 SV=3	13.5005	10.5804	6	42.9688	2.36824
Control-2	RL8_MOUSE	60S ribosomal protein L8 OS=Mus musculus GN=Rpl8 PE=1 SV=2	28.0073	11.0351	6	29.572	1.79609
Control-2	RSSA_MOUSE	40S ribosomal protein SA OS=Mus musculus GN=Rpsa PE=1 SV=4	32.8174	4.79664	6	36.9492	1.56478
Control-2	H1T_MOUSE	Histone H1t OS=Mus musculus GN=Hist1h1t PE=1 SV=4	21.5271	11.7143	5	12.0192	2.72719
Control-2	HBB1_MOUSE	Hemoglobin subunit beta-1 OS=Mus musculus GN=Hbb-b1 PE=1 SV=2	15.8301	7.12673	5	36.0544	1.57053
Control-2	RL18_MOUSE	60S ribosomal protein L18 OS=Mus musculus GN=Rpl18 PE=2 SV=3	21.6312	11.7876	5	25	1.72829
Control-2	RLA0_MOUSE	60S acidic ribosomal protein P0 OS=Mus musculus GN=Rplp0 PE=1 SV=3	34.1948	5.90556	5	27.7603	1.33378
Control-2	RAN_MOUSE	GTP-binding nuclear protein Ran OS=Mus musculus GN=Ran PE=1 SV=3	24.4076	7.00956	5	29.6296	2.54382
Control-2	RS11_MOUSE	40S ribosomal protein S11 OS=Mus musculus GN=Rps11 PE=1 SV=3	18.419	10.3143	5	34.1772	2.54117
Control-2	RL24_MOUSE	60S ribosomal protein L24 OS=Mus musculus GN=Rpl24 PE=1 SV=2	17.7679	11.261	5	30.5732	1.79671
Control-2	TRFL_MOUSE	Lactotransferrin OS=Mus musculus GN=Ltf PE=2 SV=4	77.788	8.86466	5	10.3253	2.723
Control-2	RL18A_MOUSE	60S ribosomal protein L18a OS=Mus musculus GN=Rpl18a PE=1 SV=1	20.7189	10.7247	5	25.5682	2.22383
Control-2	IF4A1_MOUSE	Eukaryotic initiation factor 4A-I OS=Mus musculus GN=Eif4a1 PE=1 SV=1	46.1246	5.32183	5	17.734	1.6972
Control-2	RL34_MOUSE	60S ribosomal protein L34 OS=Mus musculus GN=Rpl34 PE=1 SV=2	13.2844	11.4729	5	35.8974	2.27459
Control-2	RL13A_MOUSE	60S ribosomal protein L13a OS=Mus musculus GN=Rpl13a PE=1 SV=4	23.4493	11.0186	5	18.2266	1.74502
Control-2	SYVC_MOUSE	Valine--tRNA ligase OS=Mus musculus GN=Vars PE=2 SV=1	140.127	7.89983	5	5.70071	1.78831
Control-2	MCM7_MOUSE	DNA replication licensing factor MCM7 OS=Mus musculus GN=Mcm7 PE=1 SV=1	81.1595	5.98299	5	10.4312	1.34591
Control-2	AT1A1_MOUSE	Sodium/potassium-transporting ATPase subunit alpha-1 OS=Mus musculus GN=Atp1a1 PE=1 SV=1	112.91	5.29929	5	6.64712	1.87024
Control-2	RS27A_MOUSE	Ubiquitin-40S ribosomal protein S27a OS=Mus musculus GN=Rps27a PE=1 SV=2	17.9395	9.6776	4	36.5385	2.34823
Control-2	EF2_MOUSE	Elongation factor 2 OS=Mus musculus GN=Eef2 PE=1 SV=2	95.2529	6.40565	4	5.71096	2.36643
Control-2	RL19_MOUSE	60S ribosomal protein L19 OS=Mus musculus GN=Rpl19 PE=1 SV=1	23.4512	11.4759	4	17.3469	1.93398
Control-2	RS9_MOUSE	40S ribosomal protein S9 OS=Mus musculus GN=Rps9 PE=1 SV=3	22.5776	10.6572	4	14.9485	2.27627
Control-2	RL15_MOUSE	60S ribosomal protein L15 OS=Mus musculus GN=Rpl15 PE=2 SV=4	24.1311	11.6158	4	20.5882	2.00952
Control-2	RL14_MOUSE	60S ribosomal protein L14 OS=Mus musculus GN=Rpl14 PE=1 SV=3	23.5492	11.0272	4	20.2765	1.8056
Control-2	RS4X_MOUSE	40S ribosomal protein S4, X isoform OS=Mus musculus GN=Rps4x PE=2 SV=2	29.5791	10.1617	4	13.6882	1.46662
Control-2	TCPQ_MOUSE	T-complex protein 1 subunit theta OS=Mus musculus GN=Cct8 PE=1 SV=3	59.5175	5.43035	4	8.94161	1.84144
Control-2	MYH9_MOUSE	Myosin-9 OS=Mus musculus GN=Myh9 PE=1 SV=4	226.232	5.53866	4	3.36735	1.40703
Control-2	HBA_MOUSE	Hemoglobin subunit alpha OS=Mus musculus GN=Hba PE=1 SV=2	15.0758	7.9651	4	24.6479	2.52551
Control-2	RS18_MOUSE	40S ribosomal protein S18 OS=Mus musculus GN=Rps18 PE=1 SV=3	17.7079	10.9878	4	19.0789	1.83293
Control-2	RL35A_MOUSE	60S ribosomal protein L35a OS=Mus musculus GN=Rpl35a PE=1 SV=2	12.5457	10.8948	4	32.7273	1.91436
Control-2	RL9_MOUSE	60S ribosomal protein L9 OS=Mus musculus GN=Rpl9 PE=1 SV=2	21.8678	9.9629	4	44.2708	2.50398
Control-2	RL27A_MOUSE	60S ribosomal protein L27a OS=Mus musculus GN=Rpl27a PE=2 SV=5	16.595	11.1209	4	23.6486	1.54156
Control-2	RL17_MOUSE	60S ribosomal protein L17 OS=Mus musculus GN=Rpl17 PE=2 SV=3	21.4094	10.1998	4	26.087	2.24072
Control-2	MCM2_MOUSE	DNA replication licensing factor MCM2 OS=Mus musculus GN=Mcm2 PE=1 SV=3	102.013	5.48792	4	5.53097	1.71546
Control-2	NPM_MOUSE	Nucleophosmin OS=Mus musculus GN=Npm1 PE=1 SV=1	32.5398	4.61944	4	15.0685	0.936787
Control-2	HNRPF_MOUSE	Heterogeneous nuclear ribonucleoprotein F OS=Mus musculus GN=Hnrnpf PE=1 SV=3	45.7009	5.30378	4	13.7349	2.77884
Control-2	RL13_MOUSE	60S ribosomal protein L13 OS=Mus musculus GN=Rpl13 PE=2 SV=3	24.2905	11.5442	4	19.4313	1.80691
Control-2	HP1B3_MOUSE	Heterochromatin protein 1-binding protein 3 OS=Mus musculus GN=Hp1bp3 PE=1 SV=1	60.8291	9.71008	4	7.94224	3.71287
Control-2	SYDC_MOUSE	Aspartate--tRNA ligase, cytoplasmic OS=Mus musculus GN=Dars PE=2 SV=2	57.1112	6.06449	4	10.7784	1.15158
Control-2	DDX3X_MOUSE	ATP-dependent RNA helicase DDX3X OS=Mus musculus GN=Ddx3x PE=1 SV=3	73.056	6.7327	4	5.58912	2.65188
Control-2	PPIA_MOUSE	Peptidyl-prolyl cis-trans isomerase A OS=Mus musculus GN=Ppia PE=1 SV=2	17.9599	7.73096	4	38.4146	1.5425
Control-2	PCNA_MOUSE	Proliferating cell nuclear antigen OS=Mus musculus GN=Pcna PE=1 SV=2	28.7664	4.66035	4	24.1379	2.29453
Control-2	RS15A_MOUSE	40S ribosomal protein S15a OS=Mus musculus GN=Rps15a PE=1 SV=2	14.83	10.1437	4	25.3846	2.62848
Control-2	ALBU_MOUSE	Serum albumin OS=Mus musculus GN=Alb PE=1 SV=3	68.6477	5.74801	3	6.41447	1.28808
Control-2	ITB2_MOUSE	Integrin beta-2 OS=Mus musculus GN=Itgb2 PE=1 SV=2	84.97	7.02056	3	4.66926	2.21663
Control-2	PERM_MOUSE	Myeloperoxidase OS=Mus musculus GN=Mpo PE=2 SV=2	81.1298	9.63114	3	3.89972	3.01346
Control-2	H10_MOUSE	Histone H1.0 OS=Mus musculus GN=H1f0 PE=2 SV=4	20.8482	10.8979	3	16.4948	2.04598
Control-2	RS23_MOUSE	40S ribosomal protein S23 OS=Mus musculus GN=Rps23 PE=1 SV=3	15.7977	10.501	3	27.2727	1.35347
Control-2	A2MP_MOUSE	Alpha-2-macroglobulin-P OS=Mus musculus GN=A2mp PE=2 SV=2	164.248	6.18156	3	2.30665	2.4384
Control-2	AT2A1_MOUSE	Sarcoplasmic/endoplasmic reticulum calcium ATPase 1 OS=Mus musculus GN=Atp2a1 PE=1 SV=1	109.355	5.12647	3	4.62777	2.04854
Control-2	CAH2_MOUSE	Carbonic anhydrase 2 OS=Mus musculus GN=Ca2 PE=1 SV=4	29.0145	6.48832	3	21.9231	1.92931
Control-2	LAT1_MOUSE	Large neutral amino acids transporter small subunit 1 OS=Mus musculus GN=Slc7a5 PE=1 SV=2	55.8355	8.17648	3	7.22656	2.49521
Control-2	RAC2_MOUSE	Ras-related C3 botulinum toxin substrate 2 OS=Mus musculus GN=Rac2 PE=2 SV=1	21.4271	7.52193	3	16.6667	1.58757
Control-2	TBB1_MOUSE	Tubulin beta-1 chain OS=Mus musculus GN=Tubb1 PE=1 SV=1	50.4085	4.95921	3	5.54324	1.41706
Control-2	U5S1_MOUSE	116 kDa U5 small nuclear ribonucleoprotein component OS=Mus musculus GN=Eftud2 PE=2 SV=1	109.291	4.8556	3	4.73738	1.54324
Control-2	UBA1_MOUSE	Ubiquitin-like modifier-activating enzyme 1 OS=Mus musculus GN=Uba1 PE=1 SV=1	117.734	5.42554	3	4.63138	1.58799
Control-2	AQP1_MOUSE	Aquaporin-1 OS=Mus musculus GN=Aqp1 PE=1 SV=3	28.7752	6.95306	3	10.7807	1.92093
Control-2	PERE_MOUSE	Eosinophil peroxidase OS=Mus musculus GN=Epx PE=1 SV=2	81.3285	10.3631	3	5.44693	1.91947
Control-2	RL22_MOUSE	60S ribosomal protein L22 OS=Mus musculus GN=Rpl22 PE=1 SV=2	14.7498	9.21404	3	39.0625	2.16287
Control-2	RCC1_MOUSE	Regulator of chromosome condensation OS=Mus musculus GN=Rcc1 PE=1 SV=1	44.9027	8.34171	3	18.5273	1.5731
Control-2	RL30_MOUSE	60S ribosomal protein L30 OS=Mus musculus GN=Rpl30 PE=3 SV=2	12.7757	9.654	3	31.3043	1.45687
Control-2	EIF3D_MOUSE	Eukaryotic translation initiation factor 3 subunit D OS=Mus musculus GN=Eif3d PE=1 SV=2	63.9484	5.78785	3	7.48175	2.07618
Control-2	NP1L1_MOUSE	Nucleosome assembly protein 1-like 1 OS=Mus musculus GN=Nap1l1 PE=1 SV=2	45.3169	4.35615	3	9.97442	0.296402
Control-2	SP16H_MOUSE	FACT complex subunit SPT16 OS=Mus musculus GN=Supt16h PE=1 SV=2	119.749	5.49935	3	3.62942	1.16299
Control-2	RL12_MOUSE	60S ribosomal protein L12 OS=Mus musculus GN=Rpl12 PE=1 SV=2	17.7935	9.48118	3	24.2424	1.84722
Control-2	K1C10_MOUSE	Keratin, type I cytoskeletal 10 OS=Mus musculus GN=Krt10 PE=1 SV=3	57.7351	5.04295	3	5.96491	0.81131
Control-2	GNAI2_MOUSE	Guanine nucleotide-binding protein G(i) subunit alpha-2 OS=Mus musculus GN=Gnai2 PE=1 SV=5	40.463	5.27985	3	12.1127	2.30165
Control-2	BASI_MOUSE	Basigin OS=Mus musculus GN=Bsg PE=1 SV=2	42.4183	5.5612	3	6.94087	1.56403
Control-2	CD36_MOUSE	Platelet glycoprotein 4 OS=Mus musculus GN=Cd36 PE=1 SV=2	52.6642	8.60073	3	5.72034	1.75673
Control-2	SYEP_MOUSE	Bifunctional glutamate/proline--tRNA ligase OS=Mus musculus GN=Eprs PE=1 SV=4	169.972	7.75361	3	3.10847	1.41352
Control-2	EIF3C_MOUSE	Eukaryotic translation initiation factor 3 subunit C OS=Mus musculus GN=Eif3c PE=1 SV=1	105.465	5.55222	3	3.84193	2.28523
Control-2	ENOA_MOUSE	Alpha-enolase OS=Mus musculus GN=Eno1 PE=1 SV=3	47.1112	6.36698	3	7.60369	1.74728
Control-2	IF4A3_MOUSE	Eukaryotic initiation factor 4A-III OS=Mus musculus GN=Eif4a3 PE=2 SV=3	46.8102	6.29937	3	9.00243	2.01607
Control-2	RL28_MOUSE	60S ribosomal protein L28 OS=Mus musculus GN=Rpl28 PE=1 SV=2	15.7237	12.0151	3	21.1679	0.884463
Control-2	RL26_MOUSE	60S ribosomal protein L26 OS=Mus musculus GN=Rpl26 PE=1 SV=1	17.2475	10.5537	3	16.5517	2.03061
Control-2	RHOA_MOUSE	Transforming protein RhoA OS=Mus musculus GN=Rhoa PE=1 SV=1	21.7681	5.82769	3	22.7979	1.81307
Control-2	STEA3_MOUSE	Metalloreductase STEAP3 OS=Mus musculus GN=Steap3 PE=1 SV=1	54.7139	9.31818	2	4.91803	1.44573
Control-2	ANXA5_MOUSE	Annexin A5 OS=Mus musculus GN=Anxa5 PE=1 SV=1	35.7302	4.8195	2	7.83699	1.26507
Control-2	TOP1_MOUSE	DNA topoisomerase 1 OS=Mus musculus GN=Top1 PE=1 SV=2	90.8189	9.35375	2	2.34681	0.890344
Control-2	RL21_MOUSE	60S ribosomal protein L21 OS=Mus musculus GN=Rpl21 PE=2 SV=3	18.5501	10.4862	2	16.25	2.74706
Control-2	RL27_MOUSE	60S ribosomal protein L27 OS=Mus musculus GN=Rpl27 PE=1 SV=2	15.7877	10.5618	2	14.7059	3.09108
Control-2	RS26_MOUSE	40S ribosomal protein S26 OS=Mus musculus GN=Rps26 PE=3 SV=3	13.0071	11.008	2	20.8696	1.62155
Control-2	ANXA1_MOUSE	Annexin A1 OS=Mus musculus GN=Anxa1 PE=1 SV=2	38.71	6.97218	2	8.67052	0.251434
Control-2	TLN1_MOUSE	Talin-1 OS=Mus musculus GN=Tln1 PE=1 SV=2	269.653	5.84008	2	1.53483	0.105375
Control-2	CD47_MOUSE	Leukocyte surface antigen CD47 OS=Mus musculus GN=Cd47 PE=1 SV=2	33.0758	8.92854	2	8.91089	1.45361
Control-2	ANXA7_MOUSE	Annexin A7 OS=Mus musculus GN=Anxa7 PE=1 SV=2	49.8933	5.90769	2	4.10367	3.20491
Control-2	GBB2_MOUSE	Guanine nucleotide-binding protein G(I)/G(S)/G(T) subunit beta-2 OS=Mus musculus GN=Gnb2 PE=1 SV=3	37.3071	5.60403	2	9.70588	0.972984
Control-2	FEN1_MOUSE	Flap endonuclease 1 OS=Mus musculus GN=Fen1 PE=1 SV=1	42.2879	8.53846	2	8.46561	2.1341
Control-2	TCPG_MOUSE	T-complex protein 1 subunit gamma OS=Mus musculus GN=Cct3 PE=1 SV=1	60.5914	6.27555	2	3.48624	0.649327
Control-2	RS25_MOUSE	40S ribosomal protein S25 OS=Mus musculus GN=Rps25 PE=1 SV=1	13.7337	10.1162	2	13.6	1.83661
Control-2	HS90A_MOUSE	Heat shock protein HSP 90-alpha OS=Mus musculus GN=Hsp90aa1 PE=1 SV=4	84.7348	4.92738	2	3.95634	1.88658
Control-2	RS24_MOUSE	40S ribosomal protein S24 OS=Mus musculus GN=Rps24 PE=2 SV=1	15.4134	10.7914	2	20.3008	1.79174
Control-2	EIF3F_MOUSE	Eukaryotic translation initiation factor 3 subunit F OS=Mus musculus GN=Eif3f PE=1 SV=2	37.9603	5.33112	2	5.54017	2.01903
Control-2	A2M_MOUSE	Alpha-2-macroglobulin OS=Mus musculus GN=A2m PE=1 SV=3	165.748	6.24116	2	1.07023	2.60435
Control-2	S10A9_MOUSE	Protein S100-A9 OS=Mus musculus GN=S100a9 PE=1 SV=3	13.0403	6.64683	2	23.0088	2.28785
Control-2	SORCN_MOUSE	Sorcin OS=Mus musculus GN=Sri PE=1 SV=1	21.6133	5.31852	2	4.0404	2.41164
Control-2	FRIH_MOUSE	Ferritin heavy chain OS=Mus musculus GN=Fth1 PE=1 SV=2	21.0533	5.53417	2	10.989	2.9949
Control-2	PSB8_MOUSE	Proteasome subunit beta type-8 OS=Mus musculus GN=Psmb8 PE=1 SV=2	30.2406	6.21937	2	9.05797	2.26839
Control-2	B3AT_MOUSE	Band 3 anion transport protein OS=Mus musculus GN=Slc4a1 PE=1 SV=1	103.07	5.30827	2	2.04521	1.95813
Control-2	CD177_MOUSE	CD177 antigen OS=Mus musculus GN=Cd177 PE=2 SV=1	87.0333	5.43142	2	4.77356	2.31578
Control-2	TOP2B_MOUSE	DNA topoisomerase 2-beta OS=Mus musculus GN=Top2b PE=1 SV=2	181.795	8.46006	2	1.73697	1.23489
Control-2	ITA2B_MOUSE	Integrin alpha-IIb OS=Mus musculus GN=Itga2b PE=2 SV=2	112.607	5.49679	2	1.93611	0.520109
Control-2	EIF3A_MOUSE	Eukaryotic translation initiation factor 3 subunit A OS=Mus musculus GN=Eif3a PE=1 SV=5	161.838	6.37798	2	2.00893	1.47996
Control-2	RAP1B_MOUSE	Ras-related protein Rap-1b OS=Mus musculus GN=Rap1b PE=2 SV=2	20.8116	5.64718	2	14.1304	2.00234
Control-2	DDX21_MOUSE	Nucleolar RNA helicase 2 OS=Mus musculus GN=Ddx21 PE=1 SV=3	93.4932	9.193	2	2.46769	1.92154
Control-2	HNRH1_MOUSE	Heterogeneous nuclear ribonucleoprotein H OS=Mus musculus GN=Hnrnph1 PE=1 SV=3	49.1684	5.8874	2	7.34967	1.17129
Control-2	ROA3_MOUSE	Heterogeneous nuclear ribonucleoprotein A3 OS=Mus musculus GN=Hnrnpa3 PE=1 SV=1	39.6276	9.09505	2	8.44327	0.894945
Control-2	PSB6_MOUSE	Proteasome subunit beta type-6 OS=Mus musculus GN=Psmb6 PE=1 SV=3	25.3625	4.96711	2	8.82353	1.74878
Control-2	RNPS1_MOUSE	RNA-binding protein with serine-rich domain 1 OS=Mus musculus GN=Rnps1 PE=2 SV=1	34.1877	11.8464	2	7.54098	3.07637
Control-2	PSB4_MOUSE	Proteasome subunit beta type-4 OS=Mus musculus GN=Psmb4 PE=1 SV=1	29.0973	5.44765	2	10.9848	2.24308
Control-2	PSA5_MOUSE	Proteasome subunit alpha type-5 OS=Mus musculus GN=Psma5 PE=1 SV=1	26.3942	4.73725	2	9.54357	1.41528
Control-2	C1TC_MOUSE	C-1-tetrahydrofolate synthase, cytoplasmic OS=Mus musculus GN=Mthfd1 PE=1 SV=4	101.136	6.70322	2	2.45989	1.02316
Control-2	COF1_MOUSE	Cofilin-1 OS=Mus musculus GN=Cfl1 PE=1 SV=3	18.5477	8.21578	2	23.494	1.4708
Control-2	1433E_MOUSE	14-3-3 protein epsilon OS=Mus musculus GN=Ywhae PE=1 SV=1	29.1554	4.63258	2	7.45098	1.73744
Control-2	K2C5_MOUSE	Keratin, type II cytoskeletal 5 OS=Mus musculus GN=Krt5 PE=1 SV=1	61.7286	7.58891	2	3.7931	1.5097
Control-2	1433Z_MOUSE	14-3-3 protein zeta/delta OS=Mus musculus GN=Ywhaz PE=1 SV=1	27.7537	4.72625	2	8.97959	1.54975
Control-2	PSA4_MOUSE	Proteasome subunit alpha type-4 OS=Mus musculus GN=Psma4 PE=1 SV=1	29.4522	7.58367	2	7.27969	1.37043
Control-2	MCM4_MOUSE	DNA replication licensing factor MCM4 OS=Mus musculus GN=Mcm4 PE=1 SV=1	96.6756	6.76635	2	3.13225	1.9865
Control-2	RL31_MOUSE	60S ribosomal protein L31 OS=Mus musculus GN=Rpl31 PE=1 SV=1	14.4539	10.5409	2	18.4	1.19246
Control-2	MYL6_MOUSE	Myosin light polypeptide 6 OS=Mus musculus GN=Myl6 PE=1 SV=3	16.9191	4.55759	2	15.2318	2.57374
Control-2	PSB5_MOUSE	Proteasome subunit beta type-5 OS=Mus musculus GN=Psmb5 PE=1 SV=3	28.5142	6.51876	2	10.9848	1.49933
Control-2	HMGN2_MOUSE	Non-histone chromosomal protein HMG-17 OS=Mus musculus GN=Hmgn2 PE=1 SV=2	9.41707	9.99697	2	34.4444	2.31054
Control-2	ARF3_MOUSE	ADP-ribosylation factor 3 OS=Mus musculus GN=Arf3 PE=2 SV=2	20.5877	6.84176	2	20.442	1.28937
Control-2	DPYL2_MOUSE	Dihydropyrimidinase-related protein 2 OS=Mus musculus GN=Dpysl2 PE=1 SV=2	62.2386	5.95319	2	4.37063	0.978259
Control-2	PRP8_MOUSE	Pre-mRNA-processing-splicing factor 8 OS=Mus musculus GN=Prpf8 PE=1 SV=2	273.443	8.953	2	1.15632	1.72198
Control-2	MCM5_MOUSE	DNA replication licensing factor MCM5 OS=Mus musculus GN=Mcm5 PE=2 SV=1	82.2901	8.70391	2	3.13779	2.15354
Control-2	ITB3_MOUSE	Integrin beta-3 OS=Mus musculus GN=Itgb3 PE=1 SV=2	86.6813	5.10351	2	4.95553	0.722993
Control-2	SDCB1_MOUSE	Syntenin-1 OS=Mus musculus GN=Sdcbp PE=1 SV=1	32.3587	6.65644	2	11.0368	0.540022
Control-2	HA1B_MOUSE	H-2 class I histocompatibility antigen, K-B alpha chain OS=Mus musculus GN=H2-K1 PE=1 SV=1	41.2756	5.96441	2	7.85908	1.93949
Control-2	SYFA_MOUSE	Phenylalanine--tRNA ligase alpha subunit OS=Mus musculus GN=Farsa PE=2 SV=1	57.5627	8.27389	2	5.31496	0.122175
Control-2	RL36_MOUSE	60S ribosomal protein L36 OS=Mus musculus GN=Rpl36 PE=3 SV=2	12.2078	11.3481	2	18.0952	2.18944
Control-2	S10A8_MOUSE	Protein S100-A8 OS=Mus musculus GN=S100a8 PE=1 SV=3	10.2881	5.39243	2	46.0674	2.35263
	Accession	Protein	MW [kDa]	pI	#Peptides	SC [%]	RMS90 [ppm]
Control-3	K1C14_MOUSE	Keratin, type I cytoskeletal 14 OS=Mus musculus GN=Krt14 PE=1 SV=2	52.8339	5.09646	120	47.1074	1.0161
Control-3	K1C17_MOUSE	Keratin, type I cytoskeletal 17 OS=Mus musculus GN=Krt17 PE=1 SV=3	48.1321	5.00407	101	59.3533	0.849481
Control-3	K2C6A_MOUSE	Keratin, type II cytoskeletal 6A OS=Mus musculus GN=Krt6a PE=1 SV=3	59.2986	8.04008	72	33.0922	0.971771
Control-3	K1C16_MOUSE	Keratin, type I cytoskeletal 16 OS=Mus musculus GN=Krt16 PE=1 SV=3	51.5743	5.12135	68	25.5864	0.952749
Control-3	K2C5_MOUSE	Keratin, type II cytoskeletal 5 OS=Mus musculus GN=Krt5 PE=1 SV=1	61.7286	7.58891	52	32.069	0.854408
Control-3	K1C42_MOUSE	Keratin, type I cytoskeletal 42 OS=Mus musculus GN=Krt42 PE=1 SV=1	50.1019	5.09197	40	35.8407	0.999927
Control-3	K2C75_MOUSE	Keratin, type II cytoskeletal 75 OS=Mus musculus GN=Krt75 PE=1 SV=1	59.7039	8.45878	40	24.3194	0.940664
Control-3	DESP_MOUSE	Desmoplakin OS=Mus musculus GN=Dsp PE=1 SV=1	332.706	6.42605	34	12.6951	0.641233
Control-3	K22O_MOUSE	Keratin, type II cytoskeletal 2 oral OS=Mus musculus GN=Krt76 PE=2 SV=1	62.806	8.68009	33	15.6566	0.866838
Control-3	PLAK_MOUSE	Junction plakoglobin OS=Mus musculus GN=Jup PE=1 SV=3	81.7488	5.74886	30	31.5436	0.590712
Control-3	K2C1B_MOUSE	Keratin, type II cytoskeletal 1b OS=Mus musculus GN=Krt77 PE=1 SV=1	61.3216	7.7346	24	10.3147	0.484114
Control-3	K1C15_MOUSE	Keratin, type I cytoskeletal 15 OS=Mus musculus GN=Krt15 PE=1 SV=2	49.1071	4.78991	24	12.8319	1.21518
Control-3	K2C1_MOUSE	Keratin, type II cytoskeletal 1 OS=Mus musculus GN=Krt1 PE=1 SV=4	65.5653	8.39458	22	6.43642	0.43635
Control-3	K1C10_MOUSE	Keratin, type I cytoskeletal 10 OS=Mus musculus GN=Krt10 PE=1 SV=3	57.7351	5.04295	22	13.6842	0.7798
Control-3	K2C79_MOUSE	Keratin, type II cytoskeletal 79 OS=Mus musculus GN=Krt79 PE=2 SV=2	57.5168	7.55376	21	11.2994	1.16438
Control-3	K22E_MOUSE	Keratin, type II cytoskeletal 2 epidermal OS=Mus musculus GN=Krt2 PE=1 SV=1	70.8798	8.25605	21	9.6181	0.976677
Control-3	H4_MOUSE	Histone H4 OS=Mus musculus GN=Hist1h4a PE=1 SV=2	11.3604	11.3629	18	60.1942	0.999363
Control-3	K2C73_MOUSE	Keratin, type II cytoskeletal 73 OS=Mus musculus GN=Krt73 PE=1 SV=1	58.8747	8.35528	17	9.09091	0.595233
Control-3	ACTB_MOUSE	Actin, cytoplasmic 1 OS=Mus musculus GN=Actb PE=1 SV=1	41.7097	5.29043	17	50.4	0.710891
Control-3	K2C4_MOUSE	Keratin, type II cytoskeletal 4 OS=Mus musculus GN=Krt4 PE=1 SV=2	56.2484	8.32452	17	8.7619	1.16078
Control-3	H2B1H_MOUSE	Histone H2B type 1-H OS=Mus musculus GN=Hist1h2bh PE=1 SV=3	13.9116	10.3145	14	59.5238	1.22604
Control-3	H2B1F_MOUSE	Histone H2B type 1-F/J/L OS=Mus musculus GN=Hist1h2bf PE=1 SV=2	13.9276	10.3145	14	59.5238	1.16288
Control-3	TBB5_MOUSE	Tubulin beta-5 chain OS=Mus musculus GN=Tubb5 PE=1 SV=1	49.639	4.7803	14	37.6126	0.579719
Control-3	H2B3B_MOUSE	Histone H2B type 3-B OS=Mus musculus GN=Hist3h2bb PE=1 SV=3	13.8995	10.3145	12	58.7302	0.680144
Control-3	HSP7C_MOUSE	Heat shock cognate 71 kDa protein OS=Mus musculus GN=Hspa8 PE=1 SV=1	70.8272	5.36829	12	22.9102	0.610027
Control-3	TBB4B_MOUSE	Tubulin beta-4B chain OS=Mus musculus GN=Tubb4b PE=1 SV=1	49.799	4.79205	12	31.4607	0.531462
Control-3	KPYM_MOUSE	Pyruvate kinase PKM OS=Mus musculus GN=Pkm PE=1 SV=4	57.808	7.17437	12	28.2486	0.682833
Control-3	K1C19_MOUSE	Keratin, type I cytoskeletal 19 OS=Mus musculus GN=Krt19 PE=1 SV=1	44.5147	5.27547	11	13.3995	1.61861
Control-3	ANXA6_MOUSE	Annexin A6 OS=Mus musculus GN=Anxa6 PE=1 SV=3	75.8374	5.33753	11	17.5334	0.49099
Control-3	RL3_MOUSE	60S ribosomal protein L3 OS=Mus musculus GN=Rpl3 PE=1 SV=3	46.0808	10.2197	10	23.5732	0.382145
Control-3	H2A2A_MOUSE	Histone H2A type 2-A OS=Mus musculus GN=Hist2h2aa1 PE=1 SV=3	14.0869	10.9032	9	60.7692	0.762778
Control-3	H2A1H_MOUSE	Histone H2A type 1-H OS=Mus musculus GN=Hist1h2ah PE=1 SV=3	13.9418	11.0342	9	61.7188	0.857319
Control-3	TBA1B_MOUSE	Tubulin alpha-1B chain OS=Mus musculus GN=Tuba1b PE=1 SV=2	50.1196	4.94286	9	30.3769	0.553236
Control-3	TFR1_MOUSE	Transferrin receptor protein 1 OS=Mus musculus GN=Tfrc PE=1 SV=1	85.6773	6.13178	9	15.0721	0.560006
Control-3	H2AX_MOUSE	Histone H2AX OS=Mus musculus GN=H2afx PE=1 SV=2	15.1334	10.7388	9	61.5385	0.871259
Control-3	ACTC_MOUSE	Actin, alpha cardiac muscle 1 OS=Mus musculus GN=Actc1 PE=1 SV=1	41.9919	5.22944	9	19.0981	0.993505
Control-3	TBA4A_MOUSE	Tubulin alpha-4A chain OS=Mus musculus GN=Tuba4a PE=1 SV=1	49.8924	4.93208	9	30.5804	0.522269
Control-3	RS6_MOUSE	40S ribosomal protein S6 OS=Mus musculus GN=Rps6 PE=1 SV=1	28.663	10.8501	9	32.1285	0.68164
Control-3	H32_MOUSE	Histone H3.2 OS=Mus musculus GN=Hist1h3b PE=1 SV=2	15.3785	11.2693	8	60.2941	0.731504
Control-3	RS8_MOUSE	40S ribosomal protein S8 OS=Mus musculus GN=Rps8 PE=1 SV=2	24.1902	10.3214	8	46.1538	0.441114
Control-3	HNRPU_MOUSE	Heterogeneous nuclear ribonucleoprotein U OS=Mus musculus GN=Hnrnpu PE=1 SV=1	87.8627	5.91763	8	17.125	0.50462
Control-3	H2AY_MOUSE	Core histone macro-H2A.1 OS=Mus musculus GN=H2afy PE=1 SV=3	39.7105	9.81443	8	31.4516	0.578359
Control-3	TBB2A_MOUSE	Tubulin beta-2A chain OS=Mus musculus GN=Tubb2a PE=1 SV=1	49.875	4.7803	8	20.6742	0.539419
Control-3	RL10_MOUSE	60S ribosomal protein L10 OS=Mus musculus GN=Rpl10 PE=1 SV=3	24.5879	10.1085	7	28.972	1.25324
Control-3	PKP1_MOUSE	Plakophilin-1 OS=Mus musculus GN=Pkp1 PE=2 SV=1	80.8444	9.1506	7	11.1264	0.447907
Control-3	GBLP_MOUSE	Guanine nucleotide-binding protein subunit beta-2-like 1 OS=Mus musculus GN=Gnb2l1 PE=1 SV=3	35.0546	7.60151	7	25.2366	0.73889
Control-3	H11_MOUSE	Histone H1.1 OS=Mus musculus GN=Hist1h1a PE=1 SV=2	21.7719	10.9276	7	29.108	0.743623
Control-3	RL4_MOUSE	60S ribosomal protein L4 OS=Mus musculus GN=Rpl4 PE=1 SV=3	47.124	11.0115	7	20.5251	1.03796
Control-3	H15_MOUSE	Histone H1.5 OS=Mus musculus GN=Hist1h1b PE=1 SV=2	22.5624	10.9103	7	26.9058	1.01075
Control-3	CLH1_MOUSE	Clathrin heavy chain 1 OS=Mus musculus GN=Cltc PE=1 SV=3	191.435	5.48087	7	5.67164	0.448026
Control-3	RS16_MOUSE	40S ribosomal protein S16 OS=Mus musculus GN=Rps16 PE=2 SV=4	16.435	10.2135	7	40.411	0.951486
Control-3	H13_MOUSE	Histone H1.3 OS=Mus musculus GN=Hist1h1d PE=1 SV=2	22.0861	11.0292	6	23.5294	0.549494
Control-3	H14_MOUSE	Histone H1.4 OS=Mus musculus GN=Hist1h1e PE=1 SV=2	21.964	11.1003	6	23.7443	0.549238
Control-3	H33_MOUSE	Histone H3.3 OS=Mus musculus GN=H3f3a PE=1 SV=2	15.3185	11.2693	6	52.9412	0.672248
Control-3	RL18_MOUSE	60S ribosomal protein L18 OS=Mus musculus GN=Rpl18 PE=2 SV=3	21.6312	11.7876	6	30.3191	0.359367
Control-3	G3P_MOUSE	Glyceraldehyde-3-phosphate dehydrogenase OS=Mus musculus GN=Gapdh PE=1 SV=2	35.7872	8.43624	6	20.7207	0.376297
Control-3	COR1A_MOUSE	Coronin-1A OS=Mus musculus GN=Coro1a PE=1 SV=5	50.9569	6.04996	6	23.8612	0.933211
Control-3	RS2_MOUSE	40S ribosomal protein S2 OS=Mus musculus GN=Rps2 PE=2 SV=3	31.2117	10.2503	6	21.843	0.599483
Control-3	H12_MOUSE	Histone H1.2 OS=Mus musculus GN=Hist1h1c PE=1 SV=2	21.2537	11	5	21.2264	0.549494
Control-3	RL5_MOUSE	60S ribosomal protein L5 OS=Mus musculus GN=Rpl5 PE=1 SV=3	34.3787	9.78367	5	15.4882	0.748399
Control-3	STOM_MOUSE	Erythrocyte band 7 integral membrane protein OS=Mus musculus GN=Stom PE=1 SV=3	31.3555	6.45521	5	21.4789	1.02838
Control-3	EF1A1_MOUSE	Elongation factor 1-alpha 1 OS=Mus musculus GN=Eef1a1 PE=1 SV=3	50.0821	9.10317	5	15.5844	0.377889
Control-3	RL7_MOUSE	60S ribosomal protein L7 OS=Mus musculus GN=Rpl7 PE=1 SV=2	31.3997	10.8901	5	23.7037	0.878678
Control-3	EF2_MOUSE	Elongation factor 2 OS=Mus musculus GN=Eef2 PE=1 SV=2	95.2529	6.40565	5	6.99301	0.587416
Control-3	RS3A_MOUSE	40S ribosomal protein S3a OS=Mus musculus GN=Rps3a PE=1 SV=3	29.8657	9.75216	5	18.9394	0.753215
Control-3	RS4X_MOUSE	40S ribosomal protein S4, X isoform OS=Mus musculus GN=Rps4x PE=2 SV=2	29.5791	10.1617	5	19.7719	2.13183
Control-3	VIME_MOUSE	Vimentin OS=Mus musculus GN=Vim PE=1 SV=3	53.6551	5.05245	5	3.43348	2.85903
Control-3	RS27A_MOUSE	Ubiquitin-40S ribosomal protein S27a OS=Mus musculus GN=Rps27a PE=1 SV=2	17.9395	9.6776	5	42.3077	0.613479
Control-3	RL6_MOUSE	60S ribosomal protein L6 OS=Mus musculus GN=Rpl6 PE=1 SV=3	33.4889	10.6912	5	14.8649	0.855983
Control-3	RL34_MOUSE	60S ribosomal protein L34 OS=Mus musculus GN=Rpl34 PE=1 SV=2	13.2844	11.4729	5	35.8974	1.11475
Control-3	TCPB_MOUSE	T-complex protein 1 subunit beta OS=Mus musculus GN=Cct2 PE=1 SV=4	57.4411	5.97317	5	15.514	0.652722
Control-3	RL18A_MOUSE	60S ribosomal protein L18a OS=Mus musculus GN=Rpl18a PE=1 SV=1	20.7189	10.7247	5	25.5682	0.707005
Control-3	HBB1_MOUSE	Hemoglobin subunit beta-1 OS=Mus musculus GN=Hbb-b1 PE=1 SV=2	15.8301	7.12673	4	25.1701	0.527479
Control-3	H2AV_MOUSE	Histone H2A.V OS=Mus musculus GN=H2afv PE=1 SV=3	13.5005	10.5804	4	35.1562	2.40218
Control-3	RL19_MOUSE	60S ribosomal protein L19 OS=Mus musculus GN=Rpl19 PE=1 SV=1	23.4512	11.4759	4	17.3469	0.859387
Control-3	RLA0_MOUSE	60S acidic ribosomal protein P0 OS=Mus musculus GN=Rplp0 PE=1 SV=3	34.1948	5.90556	4	20.1893	0.571364
Control-3	HS90B_MOUSE	Heat shock protein HSP 90-beta OS=Mus musculus GN=Hsp90ab1 PE=1 SV=3	83.2291	4.96497	4	8.14917	0.548427
Control-3	RL24_MOUSE	60S ribosomal protein L24 OS=Mus musculus GN=Rpl24 PE=1 SV=2	17.7679	11.261	4	24.2038	0.429772
Control-3	HBA_MOUSE	Hemoglobin subunit alpha OS=Mus musculus GN=Hba PE=1 SV=2	15.0758	7.9651	4	24.6479	1.03501
Control-3	RS11_MOUSE	40S ribosomal protein S11 OS=Mus musculus GN=Rps11 PE=1 SV=3	18.419	10.3143	4	27.2152	0.531064
Control-3	RL13_MOUSE	60S ribosomal protein L13 OS=Mus musculus GN=Rpl13 PE=2 SV=3	24.2905	11.5442	4	19.4313	1.27495
Control-3	RS9_MOUSE	40S ribosomal protein S9 OS=Mus musculus GN=Rps9 PE=1 SV=3	22.5776	10.6572	4	18.5567	0.598477
Control-3	NGP_MOUSE	Neutrophilic granule protein OS=Mus musculus GN=Ngp PE=1 SV=1	19.3196	5.21064	4	35.9281	1.24185
Control-3	TOP2A_MOUSE	DNA topoisomerase 2-alpha OS=Mus musculus GN=Top2a PE=1 SV=2	172.682	8.73083	4	3.9267	0.84167
Control-3	SRSF7_MOUSE	Serine/arginine-rich splicing factor 7 OS=Mus musculus GN=Srsf7 PE=1 SV=1	30.7988	11.8929	4	17.603	0.687306
Control-3	EIF3A_MOUSE	Eukaryotic translation initiation factor 3 subunit A OS=Mus musculus GN=Eif3a PE=1 SV=5	161.838	6.37798	3	3.57143	0.894757
Control-3	RAN_MOUSE	GTP-binding nuclear protein Ran OS=Mus musculus GN=Ran PE=1 SV=3	24.4076	7.00956	3	16.2037	0.724789
Control-3	RL15_MOUSE	60S ribosomal protein L15 OS=Mus musculus GN=Rpl15 PE=2 SV=4	24.1311	11.6158	3	14.7059	0.672397
Control-3	ANXA1_MOUSE	Annexin A1 OS=Mus musculus GN=Anxa1 PE=1 SV=2	38.71	6.97218	3	11.5607	3.29797
Control-3	NPM_MOUSE	Nucleophosmin OS=Mus musculus GN=Npm1 PE=1 SV=1	32.5398	4.61944	3	12.6712	1.55719
Control-3	RL14_MOUSE	60S ribosomal protein L14 OS=Mus musculus GN=Rpl14 PE=1 SV=3	23.5492	11.0272	3	15.6682	0.420992
Control-3	ANXA2_MOUSE	Annexin A2 OS=Mus musculus GN=Anxa2 PE=1 SV=2	38.6518	7.54789	3	7.9646	0.802604
Control-3	RS23_MOUSE	40S ribosomal protein S23 OS=Mus musculus GN=Rps23 PE=1 SV=3	15.7977	10.501	3	27.2727	0.883407
Control-3	1433Z_MOUSE	14-3-3 protein zeta/delta OS=Mus musculus GN=Ywhaz PE=1 SV=1	27.7537	4.72625	3	11.8367	0.364892
Control-3	RS24_MOUSE	40S ribosomal protein S24 OS=Mus musculus GN=Rps24 PE=2 SV=1	15.4134	10.7914	3	20.3008	0.396692
Control-3	RSSA_MOUSE	40S ribosomal protein SA OS=Mus musculus GN=Rpsa PE=1 SV=4	32.8174	4.79664	3	17.9661	0.729747
Control-3	DDX5_MOUSE	Probable ATP-dependent RNA helicase DDX5 OS=Mus musculus GN=Ddx5 PE=1 SV=2	69.2468	9.06408	3	4.88599	0.379657
Control-3	RL27_MOUSE	60S ribosomal protein L27 OS=Mus musculus GN=Rpl27 PE=1 SV=2	15.7877	10.5618	3	32.3529	0.718264
Control-3	TCPZ_MOUSE	T-complex protein 1 subunit zeta OS=Mus musculus GN=Cct6a PE=1 SV=3	57.9677	6.63102	3	7.9096	0.850389
Control-3	TCPD_MOUSE	T-complex protein 1 subunit delta OS=Mus musculus GN=Cct4 PE=1 SV=3	58.0297	8.23746	3	5.93692	0.992598
Control-3	RL8_MOUSE	60S ribosomal protein L8 OS=Mus musculus GN=Rpl8 PE=1 SV=2	28.0073	11.0351	3	19.0661	0.226345
Control-3	EIF3B_MOUSE	Eukaryotic translation initiation factor 3 subunit B OS=Mus musculus GN=Eif3b PE=1 SV=1	91.3131	4.9089	3	6.60025	2.1945
Control-3	ENOA_MOUSE	Alpha-enolase OS=Mus musculus GN=Eno1 PE=1 SV=3	47.1112	6.36698	2	7.14286	1.07406
Control-3	RS3_MOUSE	40S ribosomal protein S3 OS=Mus musculus GN=Rps3 PE=1 SV=1	26.6574	9.68134	2	9.0535	1.21516
Control-3	RL21_MOUSE	60S ribosomal protein L21 OS=Mus musculus GN=Rpl21 PE=2 SV=3	18.5501	10.4862	2	20.625	0.548154
Control-3	TRA2B_MOUSE	Transformer-2 protein homolog beta OS=Mus musculus GN=Tra2b PE=2 SV=1	33.6456	11.2476	2	11.4583	0.317969
Control-3	ANXA5_MOUSE	Annexin A5 OS=Mus musculus GN=Anxa5 PE=1 SV=1	35.7302	4.8195	2	8.77743	0.773689
Control-3	RL7A_MOUSE	60S ribosomal protein L7a OS=Mus musculus GN=Rpl7a PE=1 SV=2	29.958	10.5615	2	9.02256	0.438209
Control-3	DSG1B_MOUSE	Desmoglein-1-beta OS=Mus musculus GN=Dsg1b PE=1 SV=1	114.382	4.7224	2	1.69811	0.441257
Control-3	PRDX2_MOUSE	Peroxiredoxin-2 OS=Mus musculus GN=Prdx2 PE=1 SV=3	21.7651	5.2006	2	14.6465	0.450454
Control-3	LYZ1_MOUSE	Lysozyme C-1 OS=Mus musculus GN=Lyz1 PE=1 SV=1	16.7834	9.55445	2	8.10811	0.102738
Control-3	RL35A_MOUSE	60S ribosomal protein L35a OS=Mus musculus GN=Rpl35a PE=1 SV=2	12.5457	10.8948	2	18.1818	0.99231
Control-3	H10_MOUSE	Histone H1.0 OS=Mus musculus GN=H1f0 PE=2 SV=4	20.8482	10.8979	2	11.3402	1.06187
Control-3	RL28_MOUSE	60S ribosomal protein L28 OS=Mus musculus GN=Rpl28 PE=1 SV=2	15.7237	12.0151	2	13.1387	4.29585
Control-3	SMD1_MOUSE	Small nuclear ribonucleoprotein Sm D1 OS=Mus musculus GN=Snrpd1 PE=3 SV=1	13.2734	11.5642	2	27.7311	0.695976
Control-3	AQP1_MOUSE	Aquaporin-1 OS=Mus musculus GN=Aqp1 PE=1 SV=3	28.7752	6.95306	2	10.0372	0.865066
Control-3	RL27A_MOUSE	60S ribosomal protein L27a OS=Mus musculus GN=Rpl27a PE=2 SV=5	16.595	11.1209	2	22.2973	0.631535
Control-3	TCPE_MOUSE	T-complex protein 1 subunit epsilon OS=Mus musculus GN=Cct5 PE=1 SV=1	59.5859	5.71468	2	4.80591	1.04044
Control-3	MYH9_MOUSE	Myosin-9 OS=Mus musculus GN=Myh9 PE=1 SV=4	226.232	5.53866	2	1.53061	0.965957
Control-3	RL17_MOUSE	60S ribosomal protein L17 OS=Mus musculus GN=Rpl17 PE=2 SV=3	21.4094	10.1998	2	14.1304	0.732287
Control-3	RL30_MOUSE	60S ribosomal protein L30 OS=Mus musculus GN=Rpl30 PE=3 SV=2	12.7757	9.654	2	20.8696	0.333383
Control-3	LDHA_MOUSE	L-lactate dehydrogenase A chain OS=Mus musculus GN=Ldha PE=1 SV=3	36.4752	7.61134	2	6.3253	4.99079
Control-3	1433T_MOUSE	14-3-3 protein theta OS=Mus musculus GN=Ywhaq PE=1 SV=1	27.7608	4.69218	2	6.12245	0.440641
Control-3	INSRR_MOUSE	Insulin receptor-related protein OS=Mus musculus GN=Insrr PE=1 SV=2	144.782	6.20153	2	0.615385	3.22349
Control-3	RL13A_MOUSE	60S ribosomal protein L13a OS=Mus musculus GN=Rpl13a PE=1 SV=4	23.4493	11.0186	2	8.867	1.03344
Control-3	RUXF_MOUSE	Small nuclear ribonucleoprotein F OS=Mus musculus GN=Snrpf PE=3 SV=1	9.71878	4.63407	2	15.1163	1.84956
Control-3	SMD3_MOUSE	Small nuclear ribonucleoprotein Sm D3 OS=Mus musculus GN=Snrpd3 PE=1 SV=1	13.9073	10.3274	2	15.0794	1.0877
Control-3	CALM_MOUSE	Calmodulin OS=Mus musculus GN=Calm1 PE=1 SV=2	16.8268	4.08698	2	15.4362	0.453254
Control-3	TCPQ_MOUSE	T-complex protein 1 subunit theta OS=Mus musculus GN=Cct8 PE=1 SV=3	59.5175	5.43035	2	4.37956	1.1341
Control-3	PERM_MOUSE	Myeloperoxidase OS=Mus musculus GN=Mpo PE=2 SV=2	81.1298	9.63114	2	4.45682	0.835917
Control-3	RU17_MOUSE	U1 small nuclear ribonucleoprotein 70 kDa OS=Mus musculus GN=Snrnp70 PE=1 SV=2	51.9609	9.94122	2	3.57143	0.744792
Control-3	KRT35_MOUSE	Keratin, type I cuticular Ha5 OS=Mus musculus GN=Krt35 PE=2 SV=1	50.4975	4.9026	2	4.17582	2.22736
Control-3	GBB2_MOUSE	Guanine nucleotide-binding protein G(I)/G(S)/G(T) subunit beta-2 OS=Mus musculus GN=Gnb2 PE=1 SV=3	37.3071	5.60403	2	9.70588	1.16969
Control-3	BASI_MOUSE	Basigin OS=Mus musculus GN=Bsg PE=1 SV=2	42.4183	5.5612	2	4.88432	0.70102
Control-3	EIF3C_MOUSE	Eukaryotic translation initiation factor 3 subunit C OS=Mus musculus GN=Eif3c PE=1 SV=1	105.465	5.55222	2	2.63447	0.871805
Control-3	COF1_MOUSE	Cofilin-1 OS=Mus musculus GN=Cfl1 PE=1 SV=3	18.5477	8.21578	2	15.0602	0.665976
Control-3	SYVC_MOUSE	Valine--tRNA ligase OS=Mus musculus GN=Vars PE=2 SV=1	140.127	7.89983	2	2.21694	0.967299
Control-3	PPIA_MOUSE	Peptidyl-prolyl cis-trans isomerase A OS=Mus musculus GN=Ppia PE=1 SV=2	17.9599	7.73096	2	16.4634	0.83866
Control-3	HNRPK_MOUSE	Heterogeneous nuclear ribonucleoprotein K OS=Mus musculus GN=Hnrnpk PE=1 SV=1	50.9444	5.39094	2	5.61555	0.78901
Control-3	RS26_MOUSE	40S ribosomal protein S26 OS=Mus musculus GN=Rps26 PE=3 SV=3	13.0071	11.008	2	20.8696	0.512384
Control-3	SPR1A_MOUSE	Cornifin-A OS=Mus musculus GN=Sprr1a PE=2 SV=1	15.7546	8.1549	2	5.55556	0.459016
Control-3	NP1L1_MOUSE	Nucleosome assembly protein 1-like 1 OS=Mus musculus GN=Nap1l1 PE=1 SV=2	45.3169	4.35615	2	7.16113	0.305227
Control-3	SRSF3_MOUSE	Serine/arginine-rich splicing factor 3 OS=Mus musculus GN=Srsf3 PE=1 SV=1	19.3179	11.6428	2	18.2927	0.779014
Control-3	PGK1_MOUSE	Phosphoglycerate kinase 1 OS=Mus musculus GN=Pgk1 PE=1 SV=4	44.522	8.02021	2	7.67386	0.742761
Control-3	RS25_MOUSE	40S ribosomal protein S25 OS=Mus musculus GN=Rps25 PE=1 SV=1	13.7337	10.1162	2	13.6	0.501594
Control-3	MYO5A_MOUSE	Unconventional myosin-Va OS=Mus musculus GN=Myo5a PE=1 SV=2	215.402	8.81521	2	0.377766	1.61431
Control-3	OBSL1_MOUSE	Obscurin-like protein 1 OS=Mus musculus GN=Obsl1 PE=2 SV=1	197.813	5.27216	2	0.831486	0.137482
Control-3	LEG9_MOUSE	Galectin-9 OS=Mus musculus GN=Lgals9 PE=1 SV=1	40.01	9.41164	2	7.64873	1.7888
	Accession	Protein	MW [kDa]	pI	#Peptides	SC [%]	RMS90 [ppm]
Control-4	K1C10_MOUSE	Keratin, type I cytoskeletal 10 OS=Mus musculus GN=Krt10 PE=1 SV=3	57.7351	5.04295	7	10.7018	0.635416
Control-4	K1C14_MOUSE	Keratin, type I cytoskeletal 14 OS=Mus musculus GN=Krt14 PE=1 SV=2	52.8339	5.09646	6	11.157	0.823306
Control-4	K2C5_MOUSE	Keratin, type II cytoskeletal 5 OS=Mus musculus GN=Krt5 PE=1 SV=1	61.7286	7.58891	5	9.13793	1.24453
Control-4	H2AJ_MOUSE	Histone H2A.J OS=Mus musculus GN=H2afj PE=1 SV=1	14.037	11.0496	4	47.2868	0.720001
Control-4	H2A2C_MOUSE	Histone H2A type 2-C OS=Mus musculus GN=Hist2h2ac PE=1 SV=3	13.9798	10.9032	4	47.2868	0.874055
Control-4	K22O_MOUSE	Keratin, type II cytoskeletal 2 oral OS=Mus musculus GN=Krt76 PE=2 SV=1	62.806	8.68009	3	4.7138	1.0775
Control-4	H2B1B_MOUSE	Histone H2B type 1-B OS=Mus musculus GN=Hist1h2bb PE=1 SV=3	13.9436	10.3145	3	24.6032	0.755273
Control-4	H4_MOUSE	Histone H4 OS=Mus musculus GN=Hist1h4a PE=1 SV=2	11.3604	11.3629	3	28.1553	1.67803
Control-4	K2C73_MOUSE	Keratin, type II cytoskeletal 73 OS=Mus musculus GN=Krt73 PE=1 SV=1	58.8747	8.35528	2	3.52505	1.28591
Control-4	K2C1_MOUSE	Keratin, type II cytoskeletal 1 OS=Mus musculus GN=Krt1 PE=1 SV=4	65.5653	8.39458	2	1.88383	1.4136
Control-4	K22E_MOUSE	Keratin, type II cytoskeletal 2 epidermal OS=Mus musculus GN=Krt2 PE=1 SV=1	70.8798	8.25605	2	3.11174	1.18902
Control-4	ACTB_MOUSE	Actin, cytoplasmic 1 OS=Mus musculus GN=Actb PE=1 SV=1	41.7097	5.29043	2	5.6	1.30365
	Accession	Protein	MW [kDa]	pI	#Peptides	SC [%]	RMS90 [ppm]
Control-5	ALBU_MOUSE	Serum albumin OS=Mus musculus GN=Alb PE=1 SV=3	68.6477	5.74801	11	19.5724	3.49541
Control-5	K1C10_MOUSE	Keratin, type I cytoskeletal 10 OS=Mus musculus GN=Krt10 PE=1 SV=3	57.7351	5.04295	10	12.1053	3.00445
Control-5	ACTB_MOUSE	Actin, cytoplasmic 1 OS=Mus musculus GN=Actb PE=1 SV=1	41.7097	5.29043	9	20.5333	3.33284
Control-5	K2C5_MOUSE	Keratin, type II cytoskeletal 5 OS=Mus musculus GN=Krt5 PE=1 SV=1	61.7286	7.58891	9	13.9655	3.00886
Control-5	H4_MOUSE	Histone H4 OS=Mus musculus GN=Hist1h4a PE=1 SV=2	11.3604	11.3629	7	42.7184	3.25955
Control-5	H13_MOUSE	Histone H1.3 OS=Mus musculus GN=Hist1h1d PE=1 SV=2	22.0861	11.0292	7	23.9819	3.34582
Control-5	H14_MOUSE	Histone H1.4 OS=Mus musculus GN=Hist1h1e PE=1 SV=2	21.964	11.1003	7	24.2009	3.1746
Control-5	NGP_MOUSE	Neutrophilic granule protein OS=Mus musculus GN=Ngp PE=1 SV=1	19.3196	5.21064	7	44.3114	2.9532
Control-5	K1C14_MOUSE	Keratin, type I cytoskeletal 14 OS=Mus musculus GN=Krt14 PE=1 SV=2	52.8339	5.09646	6	10.9504	3.48793
Control-5	K2C6A_MOUSE	Keratin, type II cytoskeletal 6A OS=Mus musculus GN=Krt6a PE=1 SV=3	59.2986	8.04008	6	11.3924	3.34081
Control-5	H2B1H_MOUSE	Histone H2B type 1-H OS=Mus musculus GN=Hist1h2bh PE=1 SV=3	13.9116	10.3145	6	36.5079	3.35367
Control-5	K1C17_MOUSE	Keratin, type I cytoskeletal 17 OS=Mus musculus GN=Krt17 PE=1 SV=3	48.1321	5.00407	5	9.69977	3.57063
Control-5	K2C1_MOUSE	Keratin, type II cytoskeletal 1 OS=Mus musculus GN=Krt1 PE=1 SV=4	65.5653	8.39458	5	4.86656	4.27446
Control-5	H15_MOUSE	Histone H1.5 OS=Mus musculus GN=Hist1h1b PE=1 SV=2	22.5624	10.9103	5	19.7309	3.88528
Control-5	K2C73_MOUSE	Keratin, type II cytoskeletal 73 OS=Mus musculus GN=Krt73 PE=1 SV=1	58.8747	8.35528	4	7.05009	3.72009
Control-5	H3C_MOUSE	Histone H3.3C OS=Mus musculus GN=H3f3c PE=3 SV=3	15.3055	11.144	4	19.8529	4.48058
Control-5	H2A1H_MOUSE	Histone H2A type 1-H OS=Mus musculus GN=Hist1h2ah PE=1 SV=3	13.9418	11.0342	4	53.125	2.84158
Control-5	K22O_MOUSE	Keratin, type II cytoskeletal 2 oral OS=Mus musculus GN=Krt76 PE=2 SV=1	62.806	8.68009	4	5.89226	3.80729
Control-5	MYH8_MOUSE	Myosin-8 OS=Mus musculus GN=Myh8 PE=2 SV=2	222.569	5.64344	4	2.37481	3.47621
Control-5	H11_MOUSE	Histone H1.1 OS=Mus musculus GN=Hist1h1a PE=1 SV=2	21.7719	10.9276	4	18.7793	3.39905
Control-5	K22E_MOUSE	Keratin, type II cytoskeletal 2 epidermal OS=Mus musculus GN=Krt2 PE=1 SV=1	70.8798	8.25605	3	4.10184	3.59882
Control-5	TRFL_MOUSE	Lactotransferrin OS=Mus musculus GN=Ltf PE=2 SV=4	77.788	8.86466	3	5.51627	3.163
Control-5	K2C1B_MOUSE	Keratin, type II cytoskeletal 1b OS=Mus musculus GN=Krt77 PE=1 SV=1	61.3216	7.7346	3	5.41958	3.15485
Control-5	HBA_MOUSE	Hemoglobin subunit alpha OS=Mus musculus GN=Hba PE=1 SV=2	15.0758	7.9651	3	16.9014	3.20434
Control-5	K2C7_MOUSE	Keratin, type II cytoskeletal 7 OS=Mus musculus GN=Krt7 PE=1 SV=1	50.678	5.67046	2	3.93873	4.00172
Control-5	K2C79_MOUSE	Keratin, type II cytoskeletal 79 OS=Mus musculus GN=Krt79 PE=2 SV=2	57.5168	7.55376	2	3.57815	3.43332
Control-5	FRIL1_MOUSE	Ferritin light chain 1 OS=Mus musculus GN=Ftl1 PE=1 SV=2	20.7895	5.65188	2	16.9399	4.13301
Control-5	CE290_MOUSE	Centrosomal protein of 290 kDa OS=Mus musculus GN=Cep290 PE=1 SV=2	288.899	5.83656	2	0.768608	3.03303
Control-5	TPM1_MOUSE	Tropomyosin alpha-1 chain OS=Mus musculus GN=Tpm1 PE=1 SV=1	32.6607	4.68726	2	5.98592	3.17774
	Accession	Protein	MW [kDa]	pI	#Peptides	SC [%]	RMS90 [ppm]
Control-6	K1C10_MOUSE	Keratin, type I cytoskeletal 10 OS=Mus musculus GN=Krt10 PE=1 SV=3	57.7351	5.04295	9	12.1053	0.843395
Control-6	K1C14_MOUSE	Keratin, type I cytoskeletal 14 OS=Mus musculus GN=Krt14 PE=1 SV=2	52.8339	5.09646	7	13.0165	0.675705
Control-6	H2A1H_MOUSE	Histone H2A type 1-H OS=Mus musculus GN=Hist1h2ah PE=1 SV=3	13.9418	11.0342	6	53.125	0.653519
Control-6	K2C5_MOUSE	Keratin, type II cytoskeletal 5 OS=Mus musculus GN=Krt5 PE=1 SV=1	61.7286	7.58891	5	9.13793	1.10958
Control-6	K1C15_MOUSE	Keratin, type I cytoskeletal 15 OS=Mus musculus GN=Krt15 PE=1 SV=2	49.1071	4.78991	5	7.07965	0.739033
Control-6	H2A2C_MOUSE	Histone H2A type 2-C OS=Mus musculus GN=Hist2h2ac PE=1 SV=3	13.9798	10.9032	4	47.2868	0.869706
Control-6	H4_MOUSE	Histone H4 OS=Mus musculus GN=Hist1h4a PE=1 SV=2	11.3604	11.3629	4	29.1262	1.72953
Control-6	ACTH_MOUSE	Actin, gamma-enteric smooth muscle OS=Mus musculus GN=Actg2 PE=1 SV=1	41.8498	5.30752	4	11.7021	0.508498
Control-6	ALBU_MOUSE	Serum albumin OS=Mus musculus GN=Alb PE=1 SV=3	68.6477	5.74801	4	6.41447	0.95014
Control-6	K2C6A_MOUSE	Keratin, type II cytoskeletal 6A OS=Mus musculus GN=Krt6a PE=1 SV=3	59.2986	8.04008	3	5.60579	1.10393
Control-6	K22O_MOUSE	Keratin, type II cytoskeletal 2 oral OS=Mus musculus GN=Krt76 PE=2 SV=1	62.806	8.68009	3	4.7138	0.829034
Control-6	H2B2B_MOUSE	Histone H2B type 2-B OS=Mus musculus GN=Hist2h2bb PE=1 SV=3	13.9116	10.3145	3	24.6032	1.36041
Control-6	K22E_MOUSE	Keratin, type II cytoskeletal 2 epidermal OS=Mus musculus GN=Krt2 PE=1 SV=1	70.8798	8.25605	3	4.38472	0.663568
Control-6	NGP_MOUSE	Neutrophilic granule protein OS=Mus musculus GN=Ngp PE=1 SV=1	19.3196	5.21064	3	25.1497	1.28628
Control-6	K2C1_MOUSE	Keratin, type II cytoskeletal 1 OS=Mus musculus GN=Krt1 PE=1 SV=4	65.5653	8.39458	2	1.88383	2.03715
Control-6	K2C73_MOUSE	Keratin, type II cytoskeletal 73 OS=Mus musculus GN=Krt73 PE=1 SV=1	58.8747	8.35528	2	3.52505	1.61636
Control-6	MYH4_MOUSE	Myosin-4 OS=Mus musculus GN=Myh4 PE=2 SV=1	222.72	5.57786	2	1.39247	2.15596
Control-6	K1C42_MOUSE	Keratin, type I cytoskeletal 42 OS=Mus musculus GN=Krt42 PE=1 SV=1	50.1019	5.09197	2	3.53982	1.03634
Control-6	H13_MOUSE	Histone H1.3 OS=Mus musculus GN=Hist1h1d PE=1 SV=2	22.0861	11.0292	2	9.50226	0.922358
Control-6	H14_MOUSE	Histone H1.4 OS=Mus musculus GN=Hist1h1e PE=1 SV=2	21.964	11.1003	2	9.58904	0.755527
Control-6	ACTBL_MOUSE	Beta-actin-like protein 2 OS=Mus musculus GN=Actbl2 PE=1 SV=1	41.977	5.30474	2	6.11702	0.614479
Control-6	H32_MOUSE	Histone H3.2 OS=Mus musculus GN=Hist1h3b PE=1 SV=2	15.3785	11.2693	2	28.6765	1.25675
	Accession	Protein	MW [kDa]	pI	#Peptides	SC [%]	RMS90 [ppm]
Control-7	K2C5_MOUSE	Keratin, type II cytoskeletal 5 OS=Mus musculus GN=Krt5 PE=1 SV=1	61.7286	7.58891	15	17.5862	4.15968
Control-7	K1C14_MOUSE	Keratin, type I cytoskeletal 14 OS=Mus musculus GN=Krt14 PE=1 SV=2	52.8339	5.09646	13	23.1405	4.27557
Control-7	K2C6A_MOUSE	Keratin, type II cytoskeletal 6A OS=Mus musculus GN=Krt6a PE=1 SV=3	59.2986	8.04008	12	16.8174	4.35292
Control-7	K1C17_MOUSE	Keratin, type I cytoskeletal 17 OS=Mus musculus GN=Krt17 PE=1 SV=3	48.1321	5.00407	11	27.0208	4.36462
Control-7	K1C10_MOUSE	Keratin, type I cytoskeletal 10 OS=Mus musculus GN=Krt10 PE=1 SV=3	57.7351	5.04295	10	12.1053	4.50969
Control-7	H2B1H_MOUSE	Histone H2B type 1-H OS=Mus musculus GN=Hist1h2bh PE=1 SV=3	13.9116	10.3145	10	48.4127	4.22435
Control-7	H4_MOUSE	Histone H4 OS=Mus musculus GN=Hist1h4a PE=1 SV=2	11.3604	11.3629	8	49.5146	4.66261
Control-7	H2B3B_MOUSE	Histone H2B type 3-B OS=Mus musculus GN=Hist3h2bb PE=1 SV=3	13.8995	10.3145	8	42.0635	4.18965
Control-7	K1C42_MOUSE	Keratin, type I cytoskeletal 42 OS=Mus musculus GN=Krt42 PE=1 SV=1	50.1019	5.09197	8	19.9115	4.48573
Control-7	K2C1_MOUSE	Keratin, type II cytoskeletal 1 OS=Mus musculus GN=Krt1 PE=1 SV=4	65.5653	8.39458	6	5.02355	4.1987
Control-7	ACTG_MOUSE	Actin, cytoplasmic 2 OS=Mus musculus GN=Actg1 PE=1 SV=1	41.7658	5.30752	6	19.2	4.07279
Control-7	K22E_MOUSE	Keratin, type II cytoskeletal 2 epidermal OS=Mus musculus GN=Krt2 PE=1 SV=1	70.8798	8.25605	6	7.21358	4.30161
Control-7	K22O_MOUSE	Keratin, type II cytoskeletal 2 oral OS=Mus musculus GN=Krt76 PE=2 SV=1	62.806	8.68009	6	7.23906	4.08988
Control-7	H13_MOUSE	Histone H1.3 OS=Mus musculus GN=Hist1h1d PE=1 SV=2	22.0861	11.0292	6	22.1719	4.49579
Control-7	K1C16_MOUSE	Keratin, type I cytoskeletal 16 OS=Mus musculus GN=Krt16 PE=1 SV=3	51.5743	5.12135	5	12.58	4.52504
Control-7	K2C73_MOUSE	Keratin, type II cytoskeletal 73 OS=Mus musculus GN=Krt73 PE=1 SV=1	58.8747	8.35528	5	7.23562	4.05213
Control-7	H32_MOUSE	Histone H3.2 OS=Mus musculus GN=Hist1h3b PE=1 SV=2	15.3785	11.2693	5	22.0588	5.32337
Control-7	K2C1B_MOUSE	Keratin, type II cytoskeletal 1b OS=Mus musculus GN=Krt77 PE=1 SV=1	61.3216	7.7346	5	8.74126	3.82059
Control-7	K2C79_MOUSE	Keratin, type II cytoskeletal 79 OS=Mus musculus GN=Krt79 PE=2 SV=2	57.5168	7.55376	5	8.6629	3.58121
Control-7	K2C4_MOUSE	Keratin, type II cytoskeletal 4 OS=Mus musculus GN=Krt4 PE=1 SV=2	56.2484	8.32452	5	6.47619	4.48987
Control-7	H14_MOUSE	Histone H1.4 OS=Mus musculus GN=Hist1h1e PE=1 SV=2	21.964	11.1003	5	21.9178	4.65486
Control-7	H2AJ_MOUSE	Histone H2A.J OS=Mus musculus GN=H2afj PE=1 SV=1	14.037	11.0496	4	47.2868	4.19083
Control-7	H2AX_MOUSE	Histone H2AX OS=Mus musculus GN=H2afx PE=1 SV=2	15.1334	10.7388	4	35.6643	3.8885
Control-7	H2A2C_MOUSE	Histone H2A type 2-C OS=Mus musculus GN=Hist2h2ac PE=1 SV=3	13.9798	10.9032	3	47.2868	4.36904
Control-7	DESP_MOUSE	Desmoplakin OS=Mus musculus GN=Dsp PE=1 SV=1	332.706	6.42605	3	1.21401	4.3788
Control-7	KRT35_MOUSE	Keratin, type I cuticular Ha5 OS=Mus musculus GN=Krt35 PE=2 SV=1	50.4975	4.9026	3	5.71429	4.91584
Control-7	KRT85_MOUSE	Keratin, type II cuticular Hb5 OS=Mus musculus GN=Krt85 PE=2 SV=2	55.7233	6.19117	2	3.5503	3.42858
Control-7	H15_MOUSE	Histone H1.5 OS=Mus musculus GN=Hist1h1b PE=1 SV=2	22.5624	10.9103	2	7.17489	4.02758
Control-7	PLAK_MOUSE	Junction plakoglobin OS=Mus musculus GN=Jup PE=1 SV=3	81.7488	5.74886	2	2.81879	4.65836
Control-7	H11_MOUSE	Histone H1.1 OS=Mus musculus GN=Hist1h1a PE=1 SV=2	21.7719	10.9276	2	7.51174	5.07983
Control-7	FRIL1_MOUSE	Ferritin light chain 1 OS=Mus musculus GN=Ftl1 PE=1 SV=2	20.7895	5.65188	2	16.9399	3.87044
Control-7	ROA2_MOUSE	Heterogeneous nuclear ribonucleoproteins A2/B1 OS=Mus musculus GN=Hnrnpa2b1 PE=1 SV=2	37.3797	8.97158	2	5.66572	3.82021
Control-7	TBB5_MOUSE	Tubulin beta-5 chain OS=Mus musculus GN=Tubb5 PE=1 SV=1	49.639	4.7803	2	4.72973	4.72928

## Sheet: RD-LPS
	Accession	Protein	MW [kDa]	pI	#Peptides	SC [%]	RMS90 [ppm]
Treated-1	ACTB_MOUSE	Actin, cytoplasmic 1 OS=Mus musculus GN=Actb PE=1 SV=1	41.7097	5.29043	15	37.3333	1.89645
Treated-1	H4_MOUSE	Histone H4 OS=Mus musculus GN=Hist1h4a PE=1 SV=2	11.3604	11.3629	12	56.3107	2.106
Treated-1	H2B1C_MOUSE	Histone H2B type 1-C/E/G OS=Mus musculus GN=Hist1h2bc PE=1 SV=3	13.8976	10.3145	9	41.2698	2.33806
Treated-1	ACTH_MOUSE	Actin, gamma-enteric smooth muscle OS=Mus musculus GN=Actg2 PE=1 SV=1	41.8498	5.30752	8	17.8191	1.96918
Treated-1	TBB5_MOUSE	Tubulin beta-5 chain OS=Mus musculus GN=Tubb5 PE=1 SV=1	49.639	4.7803	8	16.8919	1.25794
Treated-1	TBB4B_MOUSE	Tubulin beta-4B chain OS=Mus musculus GN=Tubb4b PE=1 SV=1	49.799	4.79205	8	16.8539	1.33426
Treated-1	RL4_MOUSE	60S ribosomal protein L4 OS=Mus musculus GN=Rpl4 PE=1 SV=3	47.124	11.0115	7	11.6945	1.06069
Treated-1	RL3_MOUSE	60S ribosomal protein L3 OS=Mus musculus GN=Rpl3 PE=1 SV=3	46.0808	10.2197	5	14.1439	2.12055
Treated-1	K1C10_MOUSE	Keratin, type I cytoskeletal 10 OS=Mus musculus GN=Krt10 PE=1 SV=3	57.7351	5.04295	5	9.29825	1.78504
Treated-1	K2C6A_MOUSE	Keratin, type II cytoskeletal 6A OS=Mus musculus GN=Krt6a PE=1 SV=3	59.2986	8.04008	5	9.40325	1.99687
Treated-1	RS6_MOUSE	40S ribosomal protein S6 OS=Mus musculus GN=Rps6 PE=1 SV=1	28.663	10.8501	5	26.506	2.06457
Treated-1	RL10_MOUSE	60S ribosomal protein L10 OS=Mus musculus GN=Rpl10 PE=1 SV=3	24.5879	10.1085	5	23.3645	2.01243
Treated-1	RS2_MOUSE	40S ribosomal protein S2 OS=Mus musculus GN=Rps2 PE=2 SV=3	31.2117	10.2503	5	17.4061	3.17441
Treated-1	GBLP_MOUSE	Guanine nucleotide-binding protein subunit beta-2-like 1 OS=Mus musculus GN=Gnb2l1 PE=1 SV=3	35.0546	7.60151	5	22.7129	2.39255
Treated-1	TBA1A_MOUSE	Tubulin alpha-1A chain OS=Mus musculus GN=Tuba1a PE=1 SV=1	50.1036	4.94286	5	15.2993	1.82484
Treated-1	RL18_MOUSE	60S ribosomal protein L18 OS=Mus musculus GN=Rpl18 PE=2 SV=3	21.6312	11.7876	4	19.6809	1.62421
Treated-1	RS8_MOUSE	40S ribosomal protein S8 OS=Mus musculus GN=Rps8 PE=1 SV=2	24.1902	10.3214	4	25	1.79547
Treated-1	H32_MOUSE	Histone H3.2 OS=Mus musculus GN=Hist1h3b PE=1 SV=2	15.3785	11.2693	4	19.8529	2.80264
Treated-1	CLH1_MOUSE	Clathrin heavy chain 1 OS=Mus musculus GN=Cltc PE=1 SV=3	191.435	5.48087	4	2.50746	1.90547
Treated-1	K1C14_MOUSE	Keratin, type I cytoskeletal 14 OS=Mus musculus GN=Krt14 PE=1 SV=2	52.8339	5.09646	4	10.3306	1.02596
Treated-1	EF1A1_MOUSE	Elongation factor 1-alpha 1 OS=Mus musculus GN=Eef1a1 PE=1 SV=3	50.0821	9.10317	4	9.52381	1.98702
Treated-1	G3P_MOUSE	Glyceraldehyde-3-phosphate dehydrogenase OS=Mus musculus GN=Gapdh PE=1 SV=2	35.7872	8.43624	4	19.5195	1.44586
Treated-1	RL6_MOUSE	60S ribosomal protein L6 OS=Mus musculus GN=Rpl6 PE=1 SV=3	33.4889	10.6912	4	14.527	1.47982
Treated-1	RS3_MOUSE	40S ribosomal protein S3 OS=Mus musculus GN=Rps3 PE=1 SV=1	26.6574	9.68134	4	21.8107	2.45589
Treated-1	HNRPU_MOUSE	Heterogeneous nuclear ribonucleoprotein U OS=Mus musculus GN=Hnrnpu PE=1 SV=1	87.8627	5.91763	3	5.375	1.52909
Treated-1	K2C5_MOUSE	Keratin, type II cytoskeletal 5 OS=Mus musculus GN=Krt5 PE=1 SV=1	61.7286	7.58891	3	5.34483	1.97229
Treated-1	K2C73_MOUSE	Keratin, type II cytoskeletal 73 OS=Mus musculus GN=Krt73 PE=1 SV=1	58.8747	8.35528	3	5.75139	1.8058
Treated-1	K1C17_MOUSE	Keratin, type I cytoskeletal 17 OS=Mus musculus GN=Krt17 PE=1 SV=3	48.1321	5.00407	3	6.69746	1.15157
Treated-1	TBA4A_MOUSE	Tubulin alpha-4A chain OS=Mus musculus GN=Tuba4a PE=1 SV=1	49.8924	4.93208	3	8.70536	0.771505
Treated-1	RS16_MOUSE	40S ribosomal protein S16 OS=Mus musculus GN=Rps16 PE=2 SV=4	16.435	10.2135	3	21.2329	2.37513
Treated-1	KPYM_MOUSE	Pyruvate kinase PKM OS=Mus musculus GN=Pkm PE=1 SV=4	57.808	7.17437	3	6.59134	1.7716
Treated-1	K2C1_MOUSE	Keratin, type II cytoskeletal 1 OS=Mus musculus GN=Krt1 PE=1 SV=4	65.5653	8.39458	3	3.76766	1.25258
Treated-1	RL18A_MOUSE	60S ribosomal protein L18a OS=Mus musculus GN=Rpl18a PE=1 SV=1	20.7189	10.7247	3	21.5909	1.64631
Treated-1	K22O_MOUSE	Keratin, type II cytoskeletal 2 oral OS=Mus musculus GN=Krt76 PE=2 SV=1	62.806	8.68009	3	4.7138	2.05392
Treated-1	RL19_MOUSE	60S ribosomal protein L19 OS=Mus musculus GN=Rpl19 PE=1 SV=1	23.4512	11.4759	3	16.8367	1.66745
Treated-1	H2AY_MOUSE	Core histone macro-H2A.1 OS=Mus musculus GN=H2afy PE=1 SV=3	39.7105	9.81443	3	11.2903	0.994194
Treated-1	HBA_MOUSE	Hemoglobin subunit alpha OS=Mus musculus GN=Hba PE=1 SV=2	15.0758	7.9651	3	16.9014	1.92759
Treated-1	RS11_MOUSE	40S ribosomal protein S11 OS=Mus musculus GN=Rps11 PE=1 SV=3	18.419	10.3143	3	15.8228	1.5766
Treated-1	TOP2A_MOUSE	DNA topoisomerase 2-alpha OS=Mus musculus GN=Top2a PE=1 SV=2	172.682	8.73083	3	2.81414	2.60783
Treated-1	HBB1_MOUSE	Hemoglobin subunit beta-1 OS=Mus musculus GN=Hbb-b1 PE=1 SV=2	15.8301	7.12673	3	19.7279	2.81457
Treated-1	HSP7C_MOUSE	Heat shock cognate 71 kDa protein OS=Mus musculus GN=Hspa8 PE=1 SV=1	70.8272	5.36829	2	3.86997	1.06501
Treated-1	HNRPM_MOUSE	Heterogeneous nuclear ribonucleoprotein M OS=Mus musculus GN=Hnrnpm PE=1 SV=3	77.5974	8.8009	2	3.15501	1.24615
Treated-1	H2A1H_MOUSE	Histone H2A type 1-H OS=Mus musculus GN=Hist1h2ah PE=1 SV=3	13.9418	11.0342	2	21.875	2.21798
Treated-1	RL34_MOUSE	60S ribosomal protein L34 OS=Mus musculus GN=Rpl34 PE=1 SV=2	13.2844	11.4729	2	15.3846	1.90487
Treated-1	VIME_MOUSE	Vimentin OS=Mus musculus GN=Vim PE=1 SV=3	53.6551	5.05245	2	4.50644	3.0668
Treated-1	ALBU_MOUSE	Serum albumin OS=Mus musculus GN=Alb PE=1 SV=3	68.6477	5.74801	2	4.11184	0.754706
Treated-1	PERM_MOUSE	Myeloperoxidase OS=Mus musculus GN=Mpo PE=2 SV=2	81.1298	9.63114	2	2.50696	2.09323
Treated-1	MYH9_MOUSE	Myosin-9 OS=Mus musculus GN=Myh9 PE=1 SV=4	226.232	5.53866	2	1.58163	2.61783
Treated-1	RL15_MOUSE	60S ribosomal protein L15 OS=Mus musculus GN=Rpl15 PE=2 SV=4	24.1311	11.6158	2	7.84314	1.63784
Treated-1	RSSA_MOUSE	40S ribosomal protein SA OS=Mus musculus GN=Rpsa PE=1 SV=4	32.8174	4.79664	2	7.11864	1.66064
Treated-1	RS3A_MOUSE	40S ribosomal protein S3a OS=Mus musculus GN=Rps3a PE=1 SV=3	29.8657	9.75216	2	12.1212	1.0906
Treated-1	ANXA5_MOUSE	Annexin A5 OS=Mus musculus GN=Anxa5 PE=1 SV=1	35.7302	4.8195	2	7.83699	1.69223
Treated-1	SYVC_MOUSE	Valine--tRNA ligase OS=Mus musculus GN=Vars PE=2 SV=1	140.127	7.89983	2	2.29612	1.43943
Treated-1	ANXA6_MOUSE	Annexin A6 OS=Mus musculus GN=Anxa6 PE=1 SV=3	75.8374	5.33753	2	4.75483	1.52817
Treated-1	PCBP1_MOUSE	Poly(rC)-binding protein 1 OS=Mus musculus GN=Pcbp1 PE=1 SV=1	37.4739	6.659	2	6.17978	1.80627
Treated-1	RL13_MOUSE	60S ribosomal protein L13 OS=Mus musculus GN=Rpl13 PE=2 SV=3	24.2905	11.5442	2	6.16114	0.853019
Treated-1	NGP_MOUSE	Neutrophilic granule protein OS=Mus musculus GN=Ngp PE=1 SV=1	19.3196	5.21064	2	9.58084	1.20913
Treated-1	EIF3A_MOUSE	Eukaryotic translation initiation factor 3 subunit A OS=Mus musculus GN=Eif3a PE=1 SV=5	161.838	6.37798	2	2.60417	1.01593
Treated-1	RS4X_MOUSE	40S ribosomal protein S4, X isoform OS=Mus musculus GN=Rps4x PE=2 SV=2	29.5791	10.1617	2	5.32319	0.994949
Treated-1	RL27_MOUSE	60S ribosomal protein L27 OS=Mus musculus GN=Rpl27 PE=1 SV=2	15.7877	10.5618	2	24.2647	1.92798
Treated-1	K22E_MOUSE	Keratin, type II cytoskeletal 2 epidermal OS=Mus musculus GN=Krt2 PE=1 SV=1	70.8798	8.25605	2	3.11174	2.53002
Treated-1	RAN_MOUSE	GTP-binding nuclear protein Ran OS=Mus musculus GN=Ran PE=1 SV=3	24.4076	7.00956	2	9.72222	1.02398
Treated-1	STOM_MOUSE	Erythrocyte band 7 integral membrane protein OS=Mus musculus GN=Stom PE=1 SV=3	31.3555	6.45521	2	7.74648	1.68552
Treated-1	RL13A_MOUSE	60S ribosomal protein L13a OS=Mus musculus GN=Rpl13a PE=1 SV=4	23.4493	11.0186	2	8.867	2.06597
Treated-1	CHIL3_MOUSE	Chitinase-like protein 3 OS=Mus musculus GN=Chil3 PE=1 SV=2	44.4301	5.4185	2	6.78392	1.00457
Treated-1	NPM_MOUSE	Nucleophosmin OS=Mus musculus GN=Npm1 PE=1 SV=1	32.5398	4.61944	2	7.19178	1.18093
Treated-1	RS24_MOUSE	40S ribosomal protein S24 OS=Mus musculus GN=Rps24 PE=2 SV=1	15.4134	10.7914	2	20.3008	1.54401
Treated-1	RL30_MOUSE	60S ribosomal protein L30 OS=Mus musculus GN=Rpl30 PE=3 SV=2	12.7757	9.654	2	20.8696	0.905906
Treated-1	MCM2_MOUSE	DNA replication licensing factor MCM2 OS=Mus musculus GN=Mcm2 PE=1 SV=3	102.013	5.48792	2	2.43363	1.57727
Treated-1	RL17_MOUSE	60S ribosomal protein L17 OS=Mus musculus GN=Rpl17 PE=2 SV=3	21.4094	10.1998	2	13.0435	1.45378
	Accession	Protein	MW [kDa]	pI	#Peptides	SC [%]	RMS90 [ppm]
Treated-2	ACTB_MOUSE	Actin, cytoplasmic 1 OS=Mus musculus GN=Actb PE=1 SV=1	41.7097	5.29043	17	38.1333	1.78098
Treated-2	H4_MOUSE	Histone H4 OS=Mus musculus GN=Hist1h4a PE=1 SV=2	11.3604	11.3629	16	66.9903	2.00688
Treated-2	TBB5_MOUSE	Tubulin beta-5 chain OS=Mus musculus GN=Tubb5 PE=1 SV=1	49.639	4.7803	11	28.3784	1.46569
Treated-2	ACTA_MOUSE	Actin, aortic smooth muscle OS=Mus musculus GN=Acta2 PE=1 SV=1	41.9818	5.23531	10	18.5676	1.65436
Treated-2	H2B1B_MOUSE	Histone H2B type 1-B OS=Mus musculus GN=Hist1h2bb PE=1 SV=3	13.9436	10.3145	9	41.2698	1.87446
Treated-2	RS8_MOUSE	40S ribosomal protein S8 OS=Mus musculus GN=Rps8 PE=1 SV=2	24.1902	10.3214	9	40.8654	2.00318
Treated-2	TBB4B_MOUSE	Tubulin beta-4B chain OS=Mus musculus GN=Tubb4b PE=1 SV=1	49.799	4.79205	9	24.9438	1.50195
Treated-2	RL10_MOUSE	60S ribosomal protein L10 OS=Mus musculus GN=Rpl10 PE=1 SV=3	24.5879	10.1085	9	28.5047	2.23885
Treated-2	RL3_MOUSE	60S ribosomal protein L3 OS=Mus musculus GN=Rpl3 PE=1 SV=3	46.0808	10.2197	8	18.6104	2.16744
Treated-2	RL5_MOUSE	60S ribosomal protein L5 OS=Mus musculus GN=Rpl5 PE=1 SV=3	34.3787	9.78367	7	32.6599	1.77527
Treated-2	RS2_MOUSE	40S ribosomal protein S2 OS=Mus musculus GN=Rps2 PE=2 SV=3	31.2117	10.2503	7	17.4061	2.1582
Treated-2	G3P_MOUSE	Glyceraldehyde-3-phosphate dehydrogenase OS=Mus musculus GN=Gapdh PE=1 SV=2	35.7872	8.43624	7	18.6186	1.71333
Treated-2	TBA1A_MOUSE	Tubulin alpha-1A chain OS=Mus musculus GN=Tuba1a PE=1 SV=1	50.1036	4.94286	6	19.9557	1.22313
Treated-2	RL18_MOUSE	60S ribosomal protein L18 OS=Mus musculus GN=Rpl18 PE=2 SV=3	21.6312	11.7876	6	26.0638	1.94619
Treated-2	K1C10_MOUSE	Keratin, type I cytoskeletal 10 OS=Mus musculus GN=Krt10 PE=1 SV=3	57.7351	5.04295	6	9.29825	1.95405
Treated-2	HSP7C_MOUSE	Heat shock cognate 71 kDa protein OS=Mus musculus GN=Hspa8 PE=1 SV=1	70.8272	5.36829	6	11.9195	1.52404
Treated-2	GBLP_MOUSE	Guanine nucleotide-binding protein subunit beta-2-like 1 OS=Mus musculus GN=Gnb2l1 PE=1 SV=3	35.0546	7.60151	6	25.5521	1.43047
Treated-2	CLH1_MOUSE	Clathrin heavy chain 1 OS=Mus musculus GN=Cltc PE=1 SV=3	191.435	5.48087	6	5.13433	1.2336
Treated-2	H2AY_MOUSE	Core histone macro-H2A.1 OS=Mus musculus GN=H2afy PE=1 SV=3	39.7105	9.81443	6	20.6989	1.61297
Treated-2	RL6_MOUSE	60S ribosomal protein L6 OS=Mus musculus GN=Rpl6 PE=1 SV=3	33.4889	10.6912	6	22.973	1.67675
Treated-2	TBA1C_MOUSE	Tubulin alpha-1C chain OS=Mus musculus GN=Tuba1c PE=1 SV=1	49.8775	4.96423	5	14.6993	1.6167
Treated-2	K2C6A_MOUSE	Keratin, type II cytoskeletal 6A OS=Mus musculus GN=Krt6a PE=1 SV=3	59.2986	8.04008	5	9.40325	1.7405
Treated-2	TBA4A_MOUSE	Tubulin alpha-4A chain OS=Mus musculus GN=Tuba4a PE=1 SV=1	49.8924	4.93208	5	17.8571	1.65696
Treated-2	HNRPU_MOUSE	Heterogeneous nuclear ribonucleoprotein U OS=Mus musculus GN=Hnrnpu PE=1 SV=1	87.8627	5.91763	5	9.375	2.30426
Treated-2	RS6_MOUSE	40S ribosomal protein S6 OS=Mus musculus GN=Rps6 PE=1 SV=1	28.663	10.8501	5	26.506	2.45678
Treated-2	RL4_MOUSE	60S ribosomal protein L4 OS=Mus musculus GN=Rpl4 PE=1 SV=3	47.124	11.0115	5	7.1599	1.70752
Treated-2	ANXA6_MOUSE	Annexin A6 OS=Mus musculus GN=Anxa6 PE=1 SV=3	75.8374	5.33753	5	9.80684	2.11177
Treated-2	EIF3A_MOUSE	Eukaryotic translation initiation factor 3 subunit A OS=Mus musculus GN=Eif3a PE=1 SV=5	161.838	6.37798	5	4.53869	1.71969
Treated-2	KPYM_MOUSE	Pyruvate kinase PKM OS=Mus musculus GN=Pkm PE=1 SV=4	57.808	7.17437	5	14.6893	2.51136
Treated-2	RS16_MOUSE	40S ribosomal protein S16 OS=Mus musculus GN=Rps16 PE=2 SV=4	16.435	10.2135	5	32.1918	1.63667
Treated-2	H3C_MOUSE	Histone H3.3C OS=Mus musculus GN=H3f3c PE=3 SV=3	15.3055	11.144	4	19.8529	2.68337
Treated-2	K2C5_MOUSE	Keratin, type II cytoskeletal 5 OS=Mus musculus GN=Krt5 PE=1 SV=1	61.7286	7.58891	4	7.06897	1.48202
Treated-2	RL18A_MOUSE	60S ribosomal protein L18a OS=Mus musculus GN=Rpl18a PE=1 SV=1	20.7189	10.7247	4	21.5909	1.44916
Treated-2	RL13_MOUSE	60S ribosomal protein L13 OS=Mus musculus GN=Rpl13 PE=2 SV=3	24.2905	11.5442	4	16.1137	1.99103
Treated-2	K1C17_MOUSE	Keratin, type I cytoskeletal 17 OS=Mus musculus GN=Krt17 PE=1 SV=3	48.1321	5.00407	4	9.69977	2.89449
Treated-2	HBA_MOUSE	Hemoglobin subunit alpha OS=Mus musculus GN=Hba PE=1 SV=2	15.0758	7.9651	4	24.6479	1.96348
Treated-2	RL24_MOUSE	60S ribosomal protein L24 OS=Mus musculus GN=Rpl24 PE=1 SV=2	17.7679	11.261	4	24.2038	2.43379
Treated-2	RS11_MOUSE	40S ribosomal protein S11 OS=Mus musculus GN=Rps11 PE=1 SV=3	18.419	10.3143	4	27.2152	1.87377
Treated-2	H2A1_MOUSE	Histone H2A type 1 OS=Mus musculus GN=Hist1h2ab PE=1 SV=3	14.1269	11.0496	3	30	1.75622
Treated-2	HNRPM_MOUSE	Heterogeneous nuclear ribonucleoprotein M OS=Mus musculus GN=Hnrnpm PE=1 SV=3	77.5974	8.8009	3	6.17284	1.47541
Treated-2	RL7_MOUSE	60S ribosomal protein L7 OS=Mus musculus GN=Rpl7 PE=1 SV=2	31.3997	10.8901	3	15.1852	2.07935
Treated-2	RS3A_MOUSE	40S ribosomal protein S3a OS=Mus musculus GN=Rps3a PE=1 SV=3	29.8657	9.75216	3	15.5303	1.81419
Treated-2	K22O_MOUSE	Keratin, type II cytoskeletal 2 oral OS=Mus musculus GN=Krt76 PE=2 SV=1	62.806	8.68009	3	4.7138	1.69454
Treated-2	K2C1_MOUSE	Keratin, type II cytoskeletal 1 OS=Mus musculus GN=Krt1 PE=1 SV=4	65.5653	8.39458	3	3.76766	2.20434
Treated-2	K2C73_MOUSE	Keratin, type II cytoskeletal 73 OS=Mus musculus GN=Krt73 PE=1 SV=1	58.8747	8.35528	3	5.75139	1.94942
Treated-2	RL19_MOUSE	60S ribosomal protein L19 OS=Mus musculus GN=Rpl19 PE=1 SV=1	23.4512	11.4759	3	16.8367	1.9791
Treated-2	EF1A1_MOUSE	Elongation factor 1-alpha 1 OS=Mus musculus GN=Eef1a1 PE=1 SV=3	50.0821	9.10317	3	7.57576	1.86519
Treated-2	RLA0_MOUSE	60S acidic ribosomal protein P0 OS=Mus musculus GN=Rplp0 PE=1 SV=3	34.1948	5.90556	3	14.8265	1.65546
Treated-2	NPM_MOUSE	Nucleophosmin OS=Mus musculus GN=Npm1 PE=1 SV=1	32.5398	4.61944	3	9.58904	2.68797
Treated-2	COR1A_MOUSE	Coronin-1A OS=Mus musculus GN=Coro1a PE=1 SV=5	50.9569	6.04996	3	5.85683	1.69454
Treated-2	RL34_MOUSE	60S ribosomal protein L34 OS=Mus musculus GN=Rpl34 PE=1 SV=2	13.2844	11.4729	3	23.0769	1.08627
Treated-2	RSSA_MOUSE	40S ribosomal protein SA OS=Mus musculus GN=Rpsa PE=1 SV=4	32.8174	4.79664	3	14.9153	1.57057
Treated-2	RL9_MOUSE	60S ribosomal protein L9 OS=Mus musculus GN=Rpl9 PE=1 SV=2	21.8678	9.9629	3	35.4167	2.02453
Treated-2	DDX5_MOUSE	Probable ATP-dependent RNA helicase DDX5 OS=Mus musculus GN=Ddx5 PE=1 SV=2	69.2468	9.06408	3	4.39739	1.70806
Treated-2	RL13A_MOUSE	60S ribosomal protein L13a OS=Mus musculus GN=Rpl13a PE=1 SV=4	23.4493	11.0186	3	12.8079	1.58752
Treated-2	TFR1_MOUSE	Transferrin receptor protein 1 OS=Mus musculus GN=Tfrc PE=1 SV=1	85.6773	6.13178	3	5.1114	1.83034
Treated-2	SYEP_MOUSE	Bifunctional glutamate/proline--tRNA ligase OS=Mus musculus GN=Eprs PE=1 SV=4	169.972	7.75361	3	2.91005	1.01941
Treated-2	RS23_MOUSE	40S ribosomal protein S23 OS=Mus musculus GN=Rps23 PE=1 SV=3	15.7977	10.501	3	27.2727	1.85559
Treated-2	NGP_MOUSE	Neutrophilic granule protein OS=Mus musculus GN=Ngp PE=1 SV=1	19.3196	5.21064	3	25.1497	1.4972
Treated-2	EIF3C_MOUSE	Eukaryotic translation initiation factor 3 subunit C OS=Mus musculus GN=Eif3c PE=1 SV=1	105.465	5.55222	3	4.82986	1.34868
Treated-2	H12_MOUSE	Histone H1.2 OS=Mus musculus GN=Hist1h1c PE=1 SV=2	21.2537	11	3	10.3774	2.31547
Treated-2	RS3_MOUSE	40S ribosomal protein S3 OS=Mus musculus GN=Rps3 PE=1 SV=1	26.6574	9.68134	2	9.0535	1.97046
Treated-2	STOM_MOUSE	Erythrocyte band 7 integral membrane protein OS=Mus musculus GN=Stom PE=1 SV=3	31.3555	6.45521	2	7.74648	2.76328
Treated-2	MVP_MOUSE	Major vault protein OS=Mus musculus GN=Mvp PE=1 SV=4	95.8652	5.43121	2	2.9036	1.02481
Treated-2	RL15_MOUSE	60S ribosomal protein L15 OS=Mus musculus GN=Rpl15 PE=2 SV=4	24.1311	11.6158	2	7.84314	1.81218
Treated-2	RAN_MOUSE	GTP-binding nuclear protein Ran OS=Mus musculus GN=Ran PE=1 SV=3	24.4076	7.00956	2	9.72222	1.7385
Treated-2	RL27_MOUSE	60S ribosomal protein L27 OS=Mus musculus GN=Rpl27 PE=1 SV=2	15.7877	10.5618	2	24.2647	2.00256
Treated-2	MYH9_MOUSE	Myosin-9 OS=Mus musculus GN=Myh9 PE=1 SV=4	226.232	5.53866	2	1.58163	1.77733
Treated-2	CD177_MOUSE	CD177 antigen OS=Mus musculus GN=Cd177 PE=2 SV=1	87.0333	5.43142	2	2.57038	2.0566
Treated-2	PERM_MOUSE	Myeloperoxidase OS=Mus musculus GN=Mpo PE=2 SV=2	81.1298	9.63114	2	2.78552	1.94856
Treated-2	RS18_MOUSE	40S ribosomal protein S18 OS=Mus musculus GN=Rps18 PE=1 SV=3	17.7079	10.9878	2	7.89474	2.18738
Treated-2	ANXA5_MOUSE	Annexin A5 OS=Mus musculus GN=Anxa5 PE=1 SV=1	35.7302	4.8195	2	7.83699	1.35659
Treated-2	HS90B_MOUSE	Heat shock protein HSP 90-beta OS=Mus musculus GN=Hsp90ab1 PE=1 SV=3	83.2291	4.96497	2	2.76243	1.42365
Treated-2	RS27A_MOUSE	Ubiquitin-40S ribosomal protein S27a OS=Mus musculus GN=Rps27a PE=1 SV=2	17.9395	9.6776	2	18.5897	2.41921
Treated-2	RS24_MOUSE	40S ribosomal protein S24 OS=Mus musculus GN=Rps24 PE=2 SV=1	15.4134	10.7914	2	20.3008	0.735509
Treated-2	K22E_MOUSE	Keratin, type II cytoskeletal 2 epidermal OS=Mus musculus GN=Krt2 PE=1 SV=1	70.8798	8.25605	2	3.11174	1.42671
Treated-2	RL30_MOUSE	60S ribosomal protein L30 OS=Mus musculus GN=Rpl30 PE=3 SV=2	12.7757	9.654	2	20.8696	0.669817
Treated-2	HBB1_MOUSE	Hemoglobin subunit beta-1 OS=Mus musculus GN=Hbb-b1 PE=1 SV=2	15.8301	7.12673	2	19.7279	2.20755
Treated-2	SYVC_MOUSE	Valine--tRNA ligase OS=Mus musculus GN=Vars PE=2 SV=1	140.127	7.89983	2	1.90024	1.13823
Treated-2	RL21_MOUSE	60S ribosomal protein L21 OS=Mus musculus GN=Rpl21 PE=2 SV=3	18.5501	10.4862	2	18.125	1.93279
Treated-2	RS4X_MOUSE	40S ribosomal protein S4, X isoform OS=Mus musculus GN=Rps4x PE=2 SV=2	29.5791	10.1617	2	6.46388	1.3392
Treated-2	AT2A1_MOUSE	Sarcoplasmic/endoplasmic reticulum calcium ATPase 1 OS=Mus musculus GN=Atp2a1 PE=1 SV=1	109.355	5.12647	2	2.41449	0.931913
Treated-2	EIF3E_MOUSE	Eukaryotic translation initiation factor 3 subunit E OS=Mus musculus GN=Eif3e PE=1 SV=1	52.1874	5.71127	2	4.49438	1.79011
Treated-2	VIME_MOUSE	Vimentin OS=Mus musculus GN=Vim PE=1 SV=3	53.6551	5.05245	2	4.72103	0.479214
Treated-2	VWF_MOUSE	von Willebrand factor OS=Mus musculus GN=Vwf PE=1 SV=2	309.063	5.30143	2	0.782083	3.02175
Treated-2	ANX11_MOUSE	Annexin A11 OS=Mus musculus GN=Anxa11 PE=2 SV=2	54.0448	7.5339	2	4.17495	1.39804
Treated-2	MCM5_MOUSE	DNA replication licensing factor MCM5 OS=Mus musculus GN=Mcm5 PE=2 SV=1	82.2901	8.70391	2	3.13779	1.51403
	Accession	Protein	MW [kDa]	pI	#Peptides	SC [%]	RMS90 [ppm]
Treated-3	ACTG_MOUSE	Actin, cytoplasmic 2 OS=Mus musculus GN=Actg1 PE=1 SV=1	41.7658	5.30752	16	38.1333	1.19454
Treated-3	TBB5_MOUSE	Tubulin beta-5 chain OS=Mus musculus GN=Tubb5 PE=1 SV=1	49.639	4.7803	14	27.027	1.0766
Treated-3	TBB4B_MOUSE	Tubulin beta-4B chain OS=Mus musculus GN=Tubb4b PE=1 SV=1	49.799	4.79205	13	23.5955	1.09728
Treated-3	H4_MOUSE	Histone H4 OS=Mus musculus GN=Hist1h4a PE=1 SV=2	11.3604	11.3629	11	56.3107	1.15028
Treated-3	TBB2A_MOUSE	Tubulin beta-2A chain OS=Mus musculus GN=Tubb2a PE=1 SV=1	49.875	4.7803	10	18.2022	1.16299
Treated-3	H2B1P_MOUSE	Histone H2B type 1-P OS=Mus musculus GN=Hist1h2bp PE=1 SV=3	13.9836	10.3145	9	41.2698	1.26157
Treated-3	ACTH_MOUSE	Actin, gamma-enteric smooth muscle OS=Mus musculus GN=Actg2 PE=1 SV=1	41.8498	5.30752	9	18.617	1.22652
Treated-3	CLH1_MOUSE	Clathrin heavy chain 1 OS=Mus musculus GN=Cltc PE=1 SV=3	191.435	5.48087	8	6.32836	1.74161
Treated-3	TBA1A_MOUSE	Tubulin alpha-1A chain OS=Mus musculus GN=Tuba1a PE=1 SV=1	50.1036	4.94286	8	27.4945	1.39276
Treated-3	K1C10_MOUSE	Keratin, type I cytoskeletal 10 OS=Mus musculus GN=Krt10 PE=1 SV=3	57.7351	5.04295	7	10.8772	1.00513
Treated-3	RS2_MOUSE	40S ribosomal protein S2 OS=Mus musculus GN=Rps2 PE=2 SV=3	31.2117	10.2503	7	21.1604	1.47501
Treated-3	H2B2E_MOUSE	Histone H2B type 2-E OS=Mus musculus GN=Hist2h2be PE=1 SV=3	13.9846	10.3145	6	27.7778	1.25207
Treated-3	RS8_MOUSE	40S ribosomal protein S8 OS=Mus musculus GN=Rps8 PE=1 SV=2	24.1902	10.3214	6	34.1346	0.685783
Treated-3	RL10_MOUSE	60S ribosomal protein L10 OS=Mus musculus GN=Rpl10 PE=1 SV=3	24.5879	10.1085	6	24.2991	1.39915
Treated-3	K2C5_MOUSE	Keratin, type II cytoskeletal 5 OS=Mus musculus GN=Krt5 PE=1 SV=1	61.7286	7.58891	6	10.8621	1.00071
Treated-3	RL3_MOUSE	60S ribosomal protein L3 OS=Mus musculus GN=Rpl3 PE=1 SV=3	46.0808	10.2197	6	12.9032	1.1613
Treated-3	RL4_MOUSE	60S ribosomal protein L4 OS=Mus musculus GN=Rpl4 PE=1 SV=3	47.124	11.0115	6	7.1599	0.674389
Treated-3	RS16_MOUSE	40S ribosomal protein S16 OS=Mus musculus GN=Rps16 PE=2 SV=4	16.435	10.2135	6	32.1918	1.44762
Treated-3	TBA4A_MOUSE	Tubulin alpha-4A chain OS=Mus musculus GN=Tuba4a PE=1 SV=1	49.8924	4.93208	6	20.9821	1.40599
Treated-3	RS6_MOUSE	40S ribosomal protein S6 OS=Mus musculus GN=Rps6 PE=1 SV=1	28.663	10.8501	6	26.506	1.03236
Treated-3	K1C14_MOUSE	Keratin, type I cytoskeletal 14 OS=Mus musculus GN=Krt14 PE=1 SV=2	52.8339	5.09646	5	12.1901	0.99017
Treated-3	HSP7C_MOUSE	Heat shock cognate 71 kDa protein OS=Mus musculus GN=Hspa8 PE=1 SV=1	70.8272	5.36829	5	10.5263	1.11282
Treated-3	G3P_MOUSE	Glyceraldehyde-3-phosphate dehydrogenase OS=Mus musculus GN=Gapdh PE=1 SV=2	35.7872	8.43624	5	18.6186	1.03557
Treated-3	H2AY_MOUSE	Core histone macro-H2A.1 OS=Mus musculus GN=H2afy PE=1 SV=3	39.7105	9.81443	5	18.5484	1.63807
Treated-3	KPYM_MOUSE	Pyruvate kinase PKM OS=Mus musculus GN=Pkm PE=1 SV=4	57.808	7.17437	5	14.1243	1.38373
Treated-3	COR1A_MOUSE	Coronin-1A OS=Mus musculus GN=Coro1a PE=1 SV=5	50.9569	6.04996	5	9.32755	1.36568
Treated-3	RL5_MOUSE	60S ribosomal protein L5 OS=Mus musculus GN=Rpl5 PE=1 SV=3	34.3787	9.78367	5	12.7946	1.74179
Treated-3	RL18_MOUSE	60S ribosomal protein L18 OS=Mus musculus GN=Rpl18 PE=2 SV=3	21.6312	11.7876	4	19.6809	0.812919
Treated-3	K2C1_MOUSE	Keratin, type II cytoskeletal 1 OS=Mus musculus GN=Krt1 PE=1 SV=4	65.5653	8.39458	4	3.92465	1.43174
Treated-3	GBLP_MOUSE	Guanine nucleotide-binding protein subunit beta-2-like 1 OS=Mus musculus GN=Gnb2l1 PE=1 SV=3	35.0546	7.60151	4	13.5647	1.08239
Treated-3	K1C17_MOUSE	Keratin, type I cytoskeletal 17 OS=Mus musculus GN=Krt17 PE=1 SV=3	48.1321	5.00407	4	8.31409	1.13561
Treated-3	MVP_MOUSE	Major vault protein OS=Mus musculus GN=Mvp PE=1 SV=4	95.8652	5.43121	4	5.8072	1.28407
Treated-3	K1C42_MOUSE	Keratin, type I cytoskeletal 42 OS=Mus musculus GN=Krt42 PE=1 SV=1	50.1019	5.09197	4	10.177	0.80837
Treated-3	H2A1H_MOUSE	Histone H2A type 1-H OS=Mus musculus GN=Hist1h2ah PE=1 SV=3	13.9418	11.0342	4	44.5312	2.16422
Treated-3	H3C_MOUSE	Histone H3.3C OS=Mus musculus GN=H3f3c PE=3 SV=3	15.3055	11.144	4	19.8529	1.99132
Treated-3	RL18A_MOUSE	60S ribosomal protein L18a OS=Mus musculus GN=Rpl18a PE=1 SV=1	20.7189	10.7247	4	21.5909	0.765776
Treated-3	ALBU_MOUSE	Serum albumin OS=Mus musculus GN=Alb PE=1 SV=3	68.6477	5.74801	4	7.23684	1.58537
Treated-3	HNRPU_MOUSE	Heterogeneous nuclear ribonucleoprotein U OS=Mus musculus GN=Hnrnpu PE=1 SV=1	87.8627	5.91763	4	8.125	1.23974
Treated-3	K2C6A_MOUSE	Keratin, type II cytoskeletal 6A OS=Mus musculus GN=Krt6a PE=1 SV=3	59.2986	8.04008	3	5.60579	1.07965
Treated-3	EF1A1_MOUSE	Elongation factor 1-alpha 1 OS=Mus musculus GN=Eef1a1 PE=1 SV=3	50.0821	9.10317	3	9.52381	1.46024
Treated-3	K22O_MOUSE	Keratin, type II cytoskeletal 2 oral OS=Mus musculus GN=Krt76 PE=2 SV=1	62.806	8.68009	3	4.7138	1.28423
Treated-3	K2C73_MOUSE	Keratin, type II cytoskeletal 73 OS=Mus musculus GN=Krt73 PE=1 SV=1	58.8747	8.35528	3	5.75139	1.55919
Treated-3	RSSA_MOUSE	40S ribosomal protein SA OS=Mus musculus GN=Rpsa PE=1 SV=4	32.8174	4.79664	3	10.8475	1.04282
Treated-3	RS3_MOUSE	40S ribosomal protein S3 OS=Mus musculus GN=Rps3 PE=1 SV=1	26.6574	9.68134	3	12.7572	0.767737
Treated-3	HS90B_MOUSE	Heat shock protein HSP 90-beta OS=Mus musculus GN=Hsp90ab1 PE=1 SV=3	83.2291	4.96497	3	6.21547	2.58696
Treated-3	TOP2A_MOUSE	DNA topoisomerase 2-alpha OS=Mus musculus GN=Top2a PE=1 SV=2	172.682	8.73083	3	2.81414	1.66557
Treated-3	RL24_MOUSE	60S ribosomal protein L24 OS=Mus musculus GN=Rpl24 PE=1 SV=2	17.7679	11.261	3	19.1083	0.441455
Treated-3	K2C1B_MOUSE	Keratin, type II cytoskeletal 1b OS=Mus musculus GN=Krt77 PE=1 SV=1	61.3216	7.7346	3	5.76923	1.01969
Treated-3	TFR1_MOUSE	Transferrin receptor protein 1 OS=Mus musculus GN=Tfrc PE=1 SV=1	85.6773	6.13178	3	6.29096	2.51384
Treated-3	RS11_MOUSE	40S ribosomal protein S11 OS=Mus musculus GN=Rps11 PE=1 SV=3	18.419	10.3143	3	22.7848	1.64768
Treated-3	H2AX_MOUSE	Histone H2AX OS=Mus musculus GN=H2afx PE=1 SV=2	15.1334	10.7388	3	26.5734	2.49466
Treated-3	RL19_MOUSE	60S ribosomal protein L19 OS=Mus musculus GN=Rpl19 PE=1 SV=1	23.4512	11.4759	3	16.8367	1.69628
Treated-3	RL34_MOUSE	60S ribosomal protein L34 OS=Mus musculus GN=Rpl34 PE=1 SV=2	13.2844	11.4729	3	23.0769	0.618258
Treated-3	HBA_MOUSE	Hemoglobin subunit alpha OS=Mus musculus GN=Hba PE=1 SV=2	15.0758	7.9651	3	16.9014	1.03179
Treated-3	RS4X_MOUSE	40S ribosomal protein S4, X isoform OS=Mus musculus GN=Rps4x PE=2 SV=2	29.5791	10.1617	3	9.12548	1.8395
Treated-3	HBB1_MOUSE	Hemoglobin subunit beta-1 OS=Mus musculus GN=Hbb-b1 PE=1 SV=2	15.8301	7.12673	3	19.7279	0.980759
Treated-3	RL13_MOUSE	60S ribosomal protein L13 OS=Mus musculus GN=Rpl13 PE=2 SV=3	24.2905	11.5442	3	13.2701	0.646996
Treated-3	PERM_MOUSE	Myeloperoxidase OS=Mus musculus GN=Mpo PE=2 SV=2	81.1298	9.63114	3	3.89972	0.637034
Treated-3	NPM_MOUSE	Nucleophosmin OS=Mus musculus GN=Npm1 PE=1 SV=1	32.5398	4.61944	3	9.58904	0.718772
Treated-3	RS3A_MOUSE	40S ribosomal protein S3a OS=Mus musculus GN=Rps3a PE=1 SV=3	29.8657	9.75216	2	9.84848	0.682395
Treated-3	RL6_MOUSE	60S ribosomal protein L6 OS=Mus musculus GN=Rpl6 PE=1 SV=3	33.4889	10.6912	2	6.41892	0.45909
Treated-3	EIF3A_MOUSE	Eukaryotic translation initiation factor 3 subunit A OS=Mus musculus GN=Eif3a PE=1 SV=5	161.838	6.37798	2	1.5625	2.05795
Treated-3	ANXA6_MOUSE	Annexin A6 OS=Mus musculus GN=Anxa6 PE=1 SV=3	75.8374	5.33753	2	3.71471	0.366254
Treated-3	RL7_MOUSE	60S ribosomal protein L7 OS=Mus musculus GN=Rpl7 PE=1 SV=2	31.3997	10.8901	2	8.14815	0.835141
Treated-3	RLA0_MOUSE	60S acidic ribosomal protein P0 OS=Mus musculus GN=Rplp0 PE=1 SV=3	34.1948	5.90556	2	10.7256	1.82578
Treated-3	K22E_MOUSE	Keratin, type II cytoskeletal 2 epidermal OS=Mus musculus GN=Krt2 PE=1 SV=1	70.8798	8.25605	2	3.11174	1.22565
Treated-3	RL15_MOUSE	60S ribosomal protein L15 OS=Mus musculus GN=Rpl15 PE=2 SV=4	24.1311	11.6158	2	7.84314	1.20736
Treated-3	VIME_MOUSE	Vimentin OS=Mus musculus GN=Vim PE=1 SV=3	53.6551	5.05245	2	5.36481	0.891862
Treated-3	HS71A_MOUSE	Heat shock 70 kDa protein 1A OS=Mus musculus GN=Hspa1a PE=1 SV=2	70.036	5.5221	2	3.74415	0.506046
Treated-3	STOM_MOUSE	Erythrocyte band 7 integral membrane protein OS=Mus musculus GN=Stom PE=1 SV=3	31.3555	6.45521	2	7.74648	1.46663
Treated-3	RAN_MOUSE	GTP-binding nuclear protein Ran OS=Mus musculus GN=Ran PE=1 SV=3	24.4076	7.00956	2	9.72222	0.542332
Treated-3	RL12_MOUSE	60S ribosomal protein L12 OS=Mus musculus GN=Rpl12 PE=1 SV=2	17.7935	9.48118	2	14.5455	2.04042
Treated-3	RL8_MOUSE	60S ribosomal protein L8 OS=Mus musculus GN=Rpl8 PE=1 SV=2	28.0073	11.0351	2	16.3424	1.60454
Treated-3	TCPD_MOUSE	T-complex protein 1 subunit delta OS=Mus musculus GN=Cct4 PE=1 SV=3	58.0297	8.23746	2	7.79221	0.989724
Treated-3	TRFL_MOUSE	Lactotransferrin OS=Mus musculus GN=Ltf PE=2 SV=4	77.788	8.86466	2	2.54597	2.67768
Treated-3	TCPZ_MOUSE	T-complex protein 1 subunit zeta OS=Mus musculus GN=Cct6a PE=1 SV=3	57.9677	6.63102	2	5.64972	0.662007
Treated-3	RL14_MOUSE	60S ribosomal protein L14 OS=Mus musculus GN=Rpl14 PE=1 SV=3	23.5492	11.0272	2	9.67742	1.35917
Treated-3	EF2_MOUSE	Elongation factor 2 OS=Mus musculus GN=Eef2 PE=1 SV=2	95.2529	6.40565	2	3.84615	1.54206
Treated-3	RL13A_MOUSE	60S ribosomal protein L13a OS=Mus musculus GN=Rpl13a PE=1 SV=4	23.4493	11.0186	2	9.35961	1.20912
Treated-3	ANXA5_MOUSE	Annexin A5 OS=Mus musculus GN=Anxa5 PE=1 SV=1	35.7302	4.8195	2	7.83699	0.61275
Treated-3	RL17_MOUSE	60S ribosomal protein L17 OS=Mus musculus GN=Rpl17 PE=2 SV=3	21.4094	10.1998	2	14.1304	2.88379
Treated-3	RS26_MOUSE	40S ribosomal protein S26 OS=Mus musculus GN=Rps26 PE=3 SV=3	13.0071	11.008	2	20.8696	2.4582
Treated-3	RL21_MOUSE	60S ribosomal protein L21 OS=Mus musculus GN=Rpl21 PE=2 SV=3	18.5501	10.4862	2	20.625	1.62233
Treated-3	TCPB_MOUSE	T-complex protein 1 subunit beta OS=Mus musculus GN=Cct2 PE=1 SV=4	57.4411	5.97317	2	5.04673	1.31235
Treated-3	HNRPF_MOUSE	Heterogeneous nuclear ribonucleoprotein F OS=Mus musculus GN=Hnrnpf PE=1 SV=3	45.7009	5.30378	2	7.95181	2.81894
Treated-3	RL7A_MOUSE	60S ribosomal protein L7a OS=Mus musculus GN=Rpl7a PE=1 SV=2	29.958	10.5615	2	7.5188	0.753926
Treated-3	MCM3_MOUSE	DNA replication licensing factor MCM3 OS=Mus musculus GN=Mcm3 PE=1 SV=2	91.4892	5.36456	2	4.92611	0.804787
Treated-3	NGP_MOUSE	Neutrophilic granule protein OS=Mus musculus GN=Ngp PE=1 SV=1	19.3196	5.21064	2	17.9641	1.23043
Treated-3	FRIL1_MOUSE	Ferritin light chain 1 OS=Mus musculus GN=Ftl1 PE=1 SV=2	20.7895	5.65188	2	16.9399	1.52799
Treated-3	MCM5_MOUSE	DNA replication licensing factor MCM5 OS=Mus musculus GN=Mcm5 PE=2 SV=1	82.2901	8.70391	2	2.59209	1.18892
Treated-3	EIF3I_MOUSE	Eukaryotic translation initiation factor 3 subunit I OS=Mus musculus GN=Eif3i PE=1 SV=1	36.4376	5.37737	2	5.53846	1.56852
Treated-3	RS23_MOUSE	40S ribosomal protein S23 OS=Mus musculus GN=Rps23 PE=1 SV=3	15.7977	10.501	2	26.5734	2.38575
Treated-3	MD1L1_MOUSE	Mitotic spindle assembly checkpoint protein MAD1 OS=Mus musculus GN=Mad1l1 PE=2 SV=1	83.4895	5.52349	2	1.11576	0.776851
Treated-3	HP1B3_MOUSE	Heterochromatin protein 1-binding protein 3 OS=Mus musculus GN=Hp1bp3 PE=1 SV=1	60.8291	9.71008	2	4.69314	0.640814
Treated-3	SRSF3_MOUSE	Serine/arginine-rich splicing factor 3 OS=Mus musculus GN=Srsf3 PE=1 SV=1	19.3179	11.6428	2	15.8537	1.25953
Treated-3	MCM2_MOUSE	DNA replication licensing factor MCM2 OS=Mus musculus GN=Mcm2 PE=1 SV=3	102.013	5.48792	2	2.54425	1.20454
Treated-3	IFM3_MOUSE	Interferon-induced transmembrane protein 3 OS=Mus musculus GN=Ifitm3 PE=1 SV=1	14.9446	6.88844	2	5.83942	0.873783
	Accession	Protein	MW [kDa]	pI	#Peptides	SC [%]	RMS90 [ppm]
Treated-4	ACTG_MOUSE	Actin, cytoplasmic 2 OS=Mus musculus GN=Actg1 PE=1 SV=1	41.7658	5.30752	25	59.4667	1.84579
Treated-4	H4_MOUSE	Histone H4 OS=Mus musculus GN=Hist1h4a PE=1 SV=2	11.3604	11.3629	17	66.9903	1.99337
Treated-4	ACTH_MOUSE	Actin, gamma-enteric smooth muscle OS=Mus musculus GN=Actg2 PE=1 SV=1	41.8498	5.30752	15	30.8511	1.84627
Treated-4	TBB5_MOUSE	Tubulin beta-5 chain OS=Mus musculus GN=Tubb5 PE=1 SV=1	49.639	4.7803	15	38.0631	1.66712
Treated-4	TBB4B_MOUSE	Tubulin beta-4B chain OS=Mus musculus GN=Tubb4b PE=1 SV=1	49.799	4.79205	13	28.5393	1.45899
Treated-4	CLH1_MOUSE	Clathrin heavy chain 1 OS=Mus musculus GN=Cltc PE=1 SV=3	191.435	5.48087	11	9.13433	1.68334
Treated-4	H2B1P_MOUSE	Histone H2B type 1-P OS=Mus musculus GN=Hist1h2bp PE=1 SV=3	13.9836	10.3145	10	48.4127	1.79026
Treated-4	TBA1B_MOUSE	Tubulin alpha-1B chain OS=Mus musculus GN=Tuba1b PE=1 SV=2	50.1196	4.94286	10	32.3725	1.92881
Treated-4	RL3_MOUSE	60S ribosomal protein L3 OS=Mus musculus GN=Rpl3 PE=1 SV=3	46.0808	10.2197	9	18.6104	1.9889
Treated-4	RL10_MOUSE	60S ribosomal protein L10 OS=Mus musculus GN=Rpl10 PE=1 SV=3	24.5879	10.1085	9	24.2991	1.84138
Treated-4	RS2_MOUSE	40S ribosomal protein S2 OS=Mus musculus GN=Rps2 PE=2 SV=3	31.2117	10.2503	9	28.3276	1.88874
Treated-4	TBA4A_MOUSE	Tubulin alpha-4A chain OS=Mus musculus GN=Tuba4a PE=1 SV=1	49.8924	4.93208	9	30.3571	1.80496
Treated-4	K1C14_MOUSE	Keratin, type I cytoskeletal 14 OS=Mus musculus GN=Krt14 PE=1 SV=2	52.8339	5.09646	9	18.595	1.59091
Treated-4	HNRPM_MOUSE	Heterogeneous nuclear ribonucleoprotein M OS=Mus musculus GN=Hnrnpm PE=1 SV=3	77.5974	8.8009	9	11.3855	1.24889
Treated-4	K1C10_MOUSE	Keratin, type I cytoskeletal 10 OS=Mus musculus GN=Krt10 PE=1 SV=3	57.7351	5.04295	8	10.8772	1.97035
Treated-4	GBLP_MOUSE	Guanine nucleotide-binding protein subunit beta-2-like 1 OS=Mus musculus GN=Gnb2l1 PE=1 SV=3	35.0546	7.60151	8	33.4385	1.48575
Treated-4	RS8_MOUSE	40S ribosomal protein S8 OS=Mus musculus GN=Rps8 PE=1 SV=2	24.1902	10.3214	7	33.6538	1.65368
Treated-4	K2C5_MOUSE	Keratin, type II cytoskeletal 5 OS=Mus musculus GN=Krt5 PE=1 SV=1	61.7286	7.58891	7	13.1034	1.69665
Treated-4	RL5_MOUSE	60S ribosomal protein L5 OS=Mus musculus GN=Rpl5 PE=1 SV=3	34.3787	9.78367	7	20.8754	1.7558
Treated-4	RS6_MOUSE	40S ribosomal protein S6 OS=Mus musculus GN=Rps6 PE=1 SV=1	28.663	10.8501	7	28.5141	1.64327
Treated-4	RL4_MOUSE	60S ribosomal protein L4 OS=Mus musculus GN=Rpl4 PE=1 SV=3	47.124	11.0115	7	11.6945	1.59414
Treated-4	G3P_MOUSE	Glyceraldehyde-3-phosphate dehydrogenase OS=Mus musculus GN=Gapdh PE=1 SV=2	35.7872	8.43624	7	23.7237	1.15982
Treated-4	MVP_MOUSE	Major vault protein OS=Mus musculus GN=Mvp PE=1 SV=4	95.8652	5.43121	7	8.94309	0.908777
Treated-4	KPYM_MOUSE	Pyruvate kinase PKM OS=Mus musculus GN=Pkm PE=1 SV=4	57.808	7.17437	7	17.5141	1.5641
Treated-4	H2B2E_MOUSE	Histone H2B type 2-E OS=Mus musculus GN=Hist2h2be PE=1 SV=3	13.9846	10.3145	6	27.7778	2.06304
Treated-4	HSP7C_MOUSE	Heat shock cognate 71 kDa protein OS=Mus musculus GN=Hspa8 PE=1 SV=1	70.8272	5.36829	6	12.3839	1.3835
Treated-4	RL18_MOUSE	60S ribosomal protein L18 OS=Mus musculus GN=Rpl18 PE=2 SV=3	21.6312	11.7876	6	26.0638	1.71042
Treated-4	HNRPU_MOUSE	Heterogeneous nuclear ribonucleoprotein U OS=Mus musculus GN=Hnrnpu PE=1 SV=1	87.8627	5.91763	6	12.125	1.84306
Treated-4	H2AY_MOUSE	Core histone macro-H2A.1 OS=Mus musculus GN=H2afy PE=1 SV=3	39.7105	9.81443	6	23.1183	1.72594
Treated-4	RL6_MOUSE	60S ribosomal protein L6 OS=Mus musculus GN=Rpl6 PE=1 SV=3	33.4889	10.6912	6	23.3108	1.57767
Treated-4	K1C17_MOUSE	Keratin, type I cytoskeletal 17 OS=Mus musculus GN=Krt17 PE=1 SV=3	48.1321	5.00407	5	9.69977	2.00444
Treated-4	RS3A_MOUSE	40S ribosomal protein S3a OS=Mus musculus GN=Rps3a PE=1 SV=3	29.8657	9.75216	5	19.697	1.97691
Treated-4	H2A1H_MOUSE	Histone H2A type 1-H OS=Mus musculus GN=Hist1h2ah PE=1 SV=3	13.9418	11.0342	5	35.9375	3.19401
Treated-4	EIF3A_MOUSE	Eukaryotic translation initiation factor 3 subunit A OS=Mus musculus GN=Eif3a PE=1 SV=5	161.838	6.37798	5	4.53869	1.86373
Treated-4	TCPD_MOUSE	T-complex protein 1 subunit delta OS=Mus musculus GN=Cct4 PE=1 SV=3	58.0297	8.23746	5	12.8015	1.25361
Treated-4	EF1A1_MOUSE	Elongation factor 1-alpha 1 OS=Mus musculus GN=Eef1a1 PE=1 SV=3	50.0821	9.10317	4	9.52381	2.00896
Treated-4	RS3_MOUSE	40S ribosomal protein S3 OS=Mus musculus GN=Rps3 PE=1 SV=1	26.6574	9.68134	4	16.4609	1.75103
Treated-4	K2C1_MOUSE	Keratin, type II cytoskeletal 1 OS=Mus musculus GN=Krt1 PE=1 SV=4	65.5653	8.39458	4	3.92465	2.43383
Treated-4	H32_MOUSE	Histone H3.2 OS=Mus musculus GN=Hist1h3b PE=1 SV=2	15.3785	11.2693	4	19.8529	3.12117
Treated-4	ANXA6_MOUSE	Annexin A6 OS=Mus musculus GN=Anxa6 PE=1 SV=3	75.8374	5.33753	4	8.9153	2.44491
Treated-4	RL18A_MOUSE	60S ribosomal protein L18a OS=Mus musculus GN=Rpl18a PE=1 SV=1	20.7189	10.7247	4	21.5909	1.53905
Treated-4	RL19_MOUSE	60S ribosomal protein L19 OS=Mus musculus GN=Rpl19 PE=1 SV=1	23.4512	11.4759	4	17.3469	1.47646
Treated-4	RS16_MOUSE	40S ribosomal protein S16 OS=Mus musculus GN=Rps16 PE=2 SV=4	16.435	10.2135	4	26.7123	2.19236
Treated-4	ALBU_MOUSE	Serum albumin OS=Mus musculus GN=Alb PE=1 SV=3	68.6477	5.74801	4	7.23684	1.63055
Treated-4	K1C42_MOUSE	Keratin, type I cytoskeletal 42 OS=Mus musculus GN=Krt42 PE=1 SV=1	50.1019	5.09197	4	10.177	1.95441
Treated-4	K22E_MOUSE	Keratin, type II cytoskeletal 2 epidermal OS=Mus musculus GN=Krt2 PE=1 SV=1	70.8798	8.25605	4	4.80905	2.03664
Treated-4	DDX5_MOUSE	Probable ATP-dependent RNA helicase DDX5 OS=Mus musculus GN=Ddx5 PE=1 SV=2	69.2468	9.06408	4	6.67752	0.857602
Treated-4	TFR1_MOUSE	Transferrin receptor protein 1 OS=Mus musculus GN=Tfrc PE=1 SV=1	85.6773	6.13178	4	8.12582	1.91032
Treated-4	RLA0_MOUSE	60S acidic ribosomal protein P0 OS=Mus musculus GN=Rplp0 PE=1 SV=3	34.1948	5.90556	4	20.1893	1.69238
Treated-4	PERM_MOUSE	Myeloperoxidase OS=Mus musculus GN=Mpo PE=2 SV=2	81.1298	9.63114	4	5.71031	1.95238
Treated-4	RL13_MOUSE	60S ribosomal protein L13 OS=Mus musculus GN=Rpl13 PE=2 SV=3	24.2905	11.5442	4	14.218	2.12054
Treated-4	RS11_MOUSE	40S ribosomal protein S11 OS=Mus musculus GN=Rps11 PE=1 SV=3	18.419	10.3143	4	27.2152	2.29084
Treated-4	STOM_MOUSE	Erythrocyte band 7 integral membrane protein OS=Mus musculus GN=Stom PE=1 SV=3	31.3555	6.45521	4	14.4366	0.857367
Treated-4	K2C6A_MOUSE	Keratin, type II cytoskeletal 6A OS=Mus musculus GN=Krt6a PE=1 SV=3	59.2986	8.04008	3	5.60579	1.3223
Treated-4	K2C73_MOUSE	Keratin, type II cytoskeletal 73 OS=Mus musculus GN=Krt73 PE=1 SV=1	58.8747	8.35528	3	5.75139	1.2779
Treated-4	HS90B_MOUSE	Heat shock protein HSP 90-beta OS=Mus musculus GN=Hsp90ab1 PE=1 SV=3	83.2291	4.96497	3	4.28177	2.31725
Treated-4	K22O_MOUSE	Keratin, type II cytoskeletal 2 oral OS=Mus musculus GN=Krt76 PE=2 SV=1	62.806	8.68009	3	4.7138	1.55641
Treated-4	TCPQ_MOUSE	T-complex protein 1 subunit theta OS=Mus musculus GN=Cct8 PE=1 SV=3	59.5175	5.43035	3	5.83942	1.94338
Treated-4	COR1A_MOUSE	Coronin-1A OS=Mus musculus GN=Coro1a PE=1 SV=5	50.9569	6.04996	3	5.85683	1.14673
Treated-4	TCPB_MOUSE	T-complex protein 1 subunit beta OS=Mus musculus GN=Cct2 PE=1 SV=4	57.4411	5.97317	3	11.028	2.36917
Treated-4	SP16H_MOUSE	FACT complex subunit SPT16 OS=Mus musculus GN=Supt16h PE=1 SV=2	119.749	5.49935	3	3.53391	1.84088
Treated-4	HBA_MOUSE	Hemoglobin subunit alpha OS=Mus musculus GN=Hba PE=1 SV=2	15.0758	7.9651	3	16.9014	1.76095
Treated-4	RL27_MOUSE	60S ribosomal protein L27 OS=Mus musculus GN=Rpl27 PE=1 SV=2	15.7877	10.5618	3	32.3529	2.07341
Treated-4	NPM_MOUSE	Nucleophosmin OS=Mus musculus GN=Npm1 PE=1 SV=1	32.5398	4.61944	3	12.6712	1.64094
Treated-4	HBB1_MOUSE	Hemoglobin subunit beta-1 OS=Mus musculus GN=Hbb-b1 PE=1 SV=2	15.8301	7.12673	3	19.7279	2.86631
Treated-4	RS4X_MOUSE	40S ribosomal protein S4, X isoform OS=Mus musculus GN=Rps4x PE=2 SV=2	29.5791	10.1617	3	16.3498	2.13451
Treated-4	FRIL1_MOUSE	Ferritin light chain 1 OS=Mus musculus GN=Ftl1 PE=1 SV=2	20.7895	5.65188	3	25.6831	1.78744
Treated-4	RS24_MOUSE	40S ribosomal protein S24 OS=Mus musculus GN=Rps24 PE=2 SV=1	15.4134	10.7914	3	20.3008	2.06186
Treated-4	RL34_MOUSE	60S ribosomal protein L34 OS=Mus musculus GN=Rpl34 PE=1 SV=2	13.2844	11.4729	3	23.0769	1.28943
Treated-4	RAN_MOUSE	GTP-binding nuclear protein Ran OS=Mus musculus GN=Ran PE=1 SV=3	24.4076	7.00956	3	16.2037	1.93722
Treated-4	RL13A_MOUSE	60S ribosomal protein L13a OS=Mus musculus GN=Rpl13a PE=1 SV=4	23.4493	11.0186	3	12.8079	1.62948
Treated-4	H2AX_MOUSE	Histone H2AX OS=Mus musculus GN=H2afx PE=1 SV=2	15.1334	10.7388	3	12.5874	4.0075
Treated-4	RL7A_MOUSE	60S ribosomal protein L7a OS=Mus musculus GN=Rpl7a PE=1 SV=2	29.958	10.5615	3	10.5263	1.76526
Treated-4	RS27A_MOUSE	Ubiquitin-40S ribosomal protein S27a OS=Mus musculus GN=Rps27a PE=1 SV=2	17.9395	9.6776	3	30.7692	1.81192
Treated-4	RL24_MOUSE	60S ribosomal protein L24 OS=Mus musculus GN=Rpl24 PE=1 SV=2	17.7679	11.261	3	19.1083	1.16697
Treated-4	RL15_MOUSE	60S ribosomal protein L15 OS=Mus musculus GN=Rpl15 PE=2 SV=4	24.1311	11.6158	3	14.7059	2.00109
Treated-4	URP2_MOUSE	Fermitin family homolog 3 OS=Mus musculus GN=Fermt3 PE=1 SV=1	75.5868	6.59887	3	6.46617	1.93866
Treated-4	TCPZ_MOUSE	T-complex protein 1 subunit zeta OS=Mus musculus GN=Cct6a PE=1 SV=3	57.9677	6.63102	3	7.9096	1.90707
Treated-4	NGP_MOUSE	Neutrophilic granule protein OS=Mus musculus GN=Ngp PE=1 SV=1	19.3196	5.21064	3	23.9521	1.19582
Treated-4	TCPA_MOUSE	T-complex protein 1 subunit alpha OS=Mus musculus GN=Tcp1 PE=1 SV=3	60.4107	5.81786	3	5.57554	1.62604
Treated-4	HNRPF_MOUSE	Heterogeneous nuclear ribonucleoprotein F OS=Mus musculus GN=Hnrnpf PE=1 SV=3	45.7009	5.30378	3	11.8072	2.30135
Treated-4	RL21_MOUSE	60S ribosomal protein L21 OS=Mus musculus GN=Rpl21 PE=2 SV=3	18.5501	10.4862	3	27.5	3.24062
Treated-4	HNRH1_MOUSE	Heterogeneous nuclear ribonucleoprotein H OS=Mus musculus GN=Hnrnph1 PE=1 SV=3	49.1684	5.8874	3	11.1359	2.22368
Treated-4	ENOA_MOUSE	Alpha-enolase OS=Mus musculus GN=Eno1 PE=1 SV=3	47.1112	6.36698	3	8.29493	1.94582
Treated-4	MCM3_MOUSE	DNA replication licensing factor MCM3 OS=Mus musculus GN=Mcm3 PE=1 SV=2	91.4892	5.36456	3	4.55665	0.944893
Treated-4	RL7_MOUSE	60S ribosomal protein L7 OS=Mus musculus GN=Rpl7 PE=1 SV=2	31.3997	10.8901	2	6.66667	1.60484
Treated-4	IF4A1_MOUSE	Eukaryotic initiation factor 4A-I OS=Mus musculus GN=Eif4a1 PE=1 SV=1	46.1246	5.32183	2	6.40394	2.09095
Treated-4	VIME_MOUSE	Vimentin OS=Mus musculus GN=Vim PE=1 SV=3	53.6551	5.05245	2	4.93562	1.61785
Treated-4	RSSA_MOUSE	40S ribosomal protein SA OS=Mus musculus GN=Rpsa PE=1 SV=4	32.8174	4.79664	2	7.11864	1.32334
Treated-4	EIF3B_MOUSE	Eukaryotic translation initiation factor 3 subunit B OS=Mus musculus GN=Eif3b PE=1 SV=1	91.3131	4.9089	2	4.48319	1.1034
Treated-4	RL8_MOUSE	60S ribosomal protein L8 OS=Mus musculus GN=Rpl8 PE=1 SV=2	28.0073	11.0351	2	7.00389	2.15956
Treated-4	MCM5_MOUSE	DNA replication licensing factor MCM5 OS=Mus musculus GN=Mcm5 PE=2 SV=1	82.2901	8.70391	2	3.13779	1.02979
Treated-4	K2C1B_MOUSE	Keratin, type II cytoskeletal 1b OS=Mus musculus GN=Krt77 PE=1 SV=1	61.3216	7.7346	2	4.1958	1.1466
Treated-4	ANXA5_MOUSE	Annexin A5 OS=Mus musculus GN=Anxa5 PE=1 SV=1	35.7302	4.8195	2	7.83699	2.04313
Treated-4	EIF3D_MOUSE	Eukaryotic translation initiation factor 3 subunit D OS=Mus musculus GN=Eif3d PE=1 SV=2	63.9484	5.78785	2	2.73723	1.83051
Treated-4	IF4A3_MOUSE	Eukaryotic initiation factor 4A-III OS=Mus musculus GN=Eif4a3 PE=2 SV=3	46.8102	6.29937	2	6.32603	1.94861
Treated-4	CD177_MOUSE	CD177 antigen OS=Mus musculus GN=Cd177 PE=2 SV=1	87.0333	5.43142	2	2.93758	1.61575
Treated-4	RL12_MOUSE	60S ribosomal protein L12 OS=Mus musculus GN=Rpl12 PE=1 SV=2	17.7935	9.48118	2	14.5455	1.3943
Treated-4	SRSF3_MOUSE	Serine/arginine-rich splicing factor 3 OS=Mus musculus GN=Srsf3 PE=1 SV=1	19.3179	11.6428	2	15.8537	2.06225
Treated-4	RL14_MOUSE	60S ribosomal protein L14 OS=Mus musculus GN=Rpl14 PE=1 SV=3	23.5492	11.0272	2	9.67742	1.86849
Treated-4	EF2_MOUSE	Elongation factor 2 OS=Mus musculus GN=Eef2 PE=1 SV=2	95.2529	6.40565	2	2.7972	1.99887
Treated-4	PSB6_MOUSE	Proteasome subunit beta type-6 OS=Mus musculus GN=Psmb6 PE=1 SV=3	25.3625	4.96711	2	8.82353	0.850323
Treated-4	TRFL_MOUSE	Lactotransferrin OS=Mus musculus GN=Ltf PE=2 SV=4	77.788	8.86466	2	3.39463	1.13228
Treated-4	SYEP_MOUSE	Bifunctional glutamate/proline--tRNA ligase OS=Mus musculus GN=Eprs PE=1 SV=4	169.972	7.75361	2	1.38889	1.74172
Treated-4	ITB3_MOUSE	Integrin beta-3 OS=Mus musculus GN=Itgb3 PE=1 SV=2	86.6813	5.10351	2	4.95553	1.58124
Treated-4	EIF3I_MOUSE	Eukaryotic translation initiation factor 3 subunit I OS=Mus musculus GN=Eif3i PE=1 SV=1	36.4376	5.37737	2	6.46154	1.0347
Treated-4	RL9_MOUSE	60S ribosomal protein L9 OS=Mus musculus GN=Rpl9 PE=1 SV=2	21.8678	9.9629	2	15.1042	1.24174
Treated-4	RS18_MOUSE	40S ribosomal protein S18 OS=Mus musculus GN=Rps18 PE=1 SV=3	17.7079	10.9878	2	7.89474	1.36203
Treated-4	RL30_MOUSE	60S ribosomal protein L30 OS=Mus musculus GN=Rpl30 PE=3 SV=2	12.7757	9.654	2	20.8696	1.2454
Treated-4	RL35A_MOUSE	60S ribosomal protein L35a OS=Mus musculus GN=Rpl35a PE=1 SV=2	12.5457	10.8948	2	18.1818	2.31762
Treated-4	TOP2A_MOUSE	DNA topoisomerase 2-alpha OS=Mus musculus GN=Top2a PE=1 SV=2	172.682	8.73083	2	1.57068	1.89627
Treated-4	RL28_MOUSE	60S ribosomal protein L28 OS=Mus musculus GN=Rpl28 PE=1 SV=2	15.7237	12.0151	2	16.0584	1.04112
Treated-4	1433T_MOUSE	14-3-3 protein theta OS=Mus musculus GN=Ywhaq PE=1 SV=1	27.7608	4.69218	2	8.97959	0.867383
Treated-4	RS26_MOUSE	40S ribosomal protein S26 OS=Mus musculus GN=Rps26 PE=3 SV=3	13.0071	11.008	2	20.8696	1.84103
Treated-4	RS9_MOUSE	40S ribosomal protein S9 OS=Mus musculus GN=Rps9 PE=1 SV=3	22.5776	10.6572	2	10.3093	1.67889
Treated-4	RU17_MOUSE	U1 small nuclear ribonucleoprotein 70 kDa OS=Mus musculus GN=Snrnp70 PE=1 SV=2	51.9609	9.94122	2	3.57143	1.63242
Treated-4	RL26_MOUSE	60S ribosomal protein L26 OS=Mus musculus GN=Rpl26 PE=1 SV=1	17.2475	10.5537	2	10.3448	2.28857
Treated-4	UBA1_MOUSE	Ubiquitin-like modifier-activating enzyme 1 OS=Mus musculus GN=Uba1 PE=1 SV=1	117.734	5.42554	2	3.40265	2.56514
Treated-4	RL11_MOUSE	60S ribosomal protein L11 OS=Mus musculus GN=Rpl11 PE=1 SV=4	20.2396	9.63915	2	11.7978	1.64496
	Accession	Protein	MW [kDa]	pI	#Peptides	SC [%]	RMS90 [ppm]
Treated-5	MVP_MOUSE	Major vault protein OS=Mus musculus GN=Mvp PE=1 SV=4	95.8652	5.43121	17	24.158	1.58948
Treated-5	H4_MOUSE	Histone H4 OS=Mus musculus GN=Hist1h4a PE=1 SV=2	11.3604	11.3629	16	60.1942	2.85479
Treated-5	ACTB_MOUSE	Actin, cytoplasmic 1 OS=Mus musculus GN=Actb PE=1 SV=1	41.7097	5.29043	16	43.2	2.08866
Treated-5	K1C14_MOUSE	Keratin, type I cytoskeletal 14 OS=Mus musculus GN=Krt14 PE=1 SV=2	52.8339	5.09646	14	27.4793	1.99842
Treated-5	TBB5_MOUSE	Tubulin beta-5 chain OS=Mus musculus GN=Tubb5 PE=1 SV=1	49.639	4.7803	12	24.3243	1.54338
Treated-5	H2B1B_MOUSE	Histone H2B type 1-B OS=Mus musculus GN=Hist1h2bb PE=1 SV=3	13.9436	10.3145	11	53.9683	1.54248
Treated-5	TBB4B_MOUSE	Tubulin beta-4B chain OS=Mus musculus GN=Tubb4b PE=1 SV=1	49.799	4.79205	11	20.8989	1.6852
Treated-5	K2C5_MOUSE	Keratin, type II cytoskeletal 5 OS=Mus musculus GN=Krt5 PE=1 SV=1	61.7286	7.58891	10	15.5172	1.48673
Treated-5	CLH1_MOUSE	Clathrin heavy chain 1 OS=Mus musculus GN=Cltc PE=1 SV=3	191.435	5.48087	10	8.1791	1.69582
Treated-5	K1C17_MOUSE	Keratin, type I cytoskeletal 17 OS=Mus musculus GN=Krt17 PE=1 SV=3	48.1321	5.00407	10	21.709	2.0067
Treated-5	K1C10_MOUSE	Keratin, type I cytoskeletal 10 OS=Mus musculus GN=Krt10 PE=1 SV=3	57.7351	5.04295	9	10.8772	2.34706
Treated-5	GBLP_MOUSE	Guanine nucleotide-binding protein subunit beta-2-like 1 OS=Mus musculus GN=Gnb2l1 PE=1 SV=3	35.0546	7.60151	9	27.7603	2.3413
Treated-5	ACTH_MOUSE	Actin, gamma-enteric smooth muscle OS=Mus musculus GN=Actg2 PE=1 SV=1	41.8498	5.30752	8	15.6915	2.12022
Treated-5	K1C42_MOUSE	Keratin, type I cytoskeletal 42 OS=Mus musculus GN=Krt42 PE=1 SV=1	50.1019	5.09197	8	17.2566	1.79857
Treated-5	ANXA6_MOUSE	Annexin A6 OS=Mus musculus GN=Anxa6 PE=1 SV=3	75.8374	5.33753	8	16.9391	0.983642
Treated-5	K1C15_MOUSE	Keratin, type I cytoskeletal 15 OS=Mus musculus GN=Krt15 PE=1 SV=2	49.1071	4.78991	8	12.1681	2.14839
Treated-5	HSP7C_MOUSE	Heat shock cognate 71 kDa protein OS=Mus musculus GN=Hspa8 PE=1 SV=1	70.8272	5.36829	8	14.7059	2.23437
Treated-5	H2AY_MOUSE	Core histone macro-H2A.1 OS=Mus musculus GN=H2afy PE=1 SV=3	39.7105	9.81443	8	28.7634	2.05088
Treated-5	K22E_MOUSE	Keratin, type II cytoskeletal 2 epidermal OS=Mus musculus GN=Krt2 PE=1 SV=1	70.8798	8.25605	8	7.63791	1.70658
Treated-5	TBB2A_MOUSE	Tubulin beta-2A chain OS=Mus musculus GN=Tubb2a PE=1 SV=1	49.875	4.7803	8	15.5056	1.33307
Treated-5	K2C6A_MOUSE	Keratin, type II cytoskeletal 6A OS=Mus musculus GN=Krt6a PE=1 SV=3	59.2986	8.04008	7	12.1157	1.44706
Treated-5	TBA1B_MOUSE	Tubulin alpha-1B chain OS=Mus musculus GN=Tuba1b PE=1 SV=2	50.1196	4.94286	7	24.8337	1.4468
Treated-5	K1C16_MOUSE	Keratin, type I cytoskeletal 16 OS=Mus musculus GN=Krt16 PE=1 SV=3	51.5743	5.12135	7	14.0725	2.06308
Treated-5	RS8_MOUSE	40S ribosomal protein S8 OS=Mus musculus GN=Rps8 PE=1 SV=2	24.1902	10.3214	6	33.6538	2.24308
Treated-5	RL10_MOUSE	60S ribosomal protein L10 OS=Mus musculus GN=Rpl10 PE=1 SV=3	24.5879	10.1085	6	10.7477	1.26602
Treated-5	RS2_MOUSE	40S ribosomal protein S2 OS=Mus musculus GN=Rps2 PE=2 SV=3	31.2117	10.2503	6	17.4061	2.0905
Treated-5	TBA4A_MOUSE	Tubulin alpha-4A chain OS=Mus musculus GN=Tuba4a PE=1 SV=1	49.8924	4.93208	6	22.7679	1.18167
Treated-5	RL3_MOUSE	60S ribosomal protein L3 OS=Mus musculus GN=Rpl3 PE=1 SV=3	46.0808	10.2197	6	14.6402	1.51266
Treated-5	G3P_MOUSE	Glyceraldehyde-3-phosphate dehydrogenase OS=Mus musculus GN=Gapdh PE=1 SV=2	35.7872	8.43624	6	23.7237	1.29454
Treated-5	RS3_MOUSE	40S ribosomal protein S3 OS=Mus musculus GN=Rps3 PE=1 SV=1	26.6574	9.68134	6	28.8066	1.98786
Treated-5	H2A1H_MOUSE	Histone H2A type 1-H OS=Mus musculus GN=Hist1h2ah PE=1 SV=3	13.9418	11.0342	5	58.5938	2.77616
Treated-5	RL18_MOUSE	60S ribosomal protein L18 OS=Mus musculus GN=Rpl18 PE=2 SV=3	21.6312	11.7876	5	25	2.07873
Treated-5	RL5_MOUSE	60S ribosomal protein L5 OS=Mus musculus GN=Rpl5 PE=1 SV=3	34.3787	9.78367	5	21.5488	2.9903
Treated-5	RS6_MOUSE	40S ribosomal protein S6 OS=Mus musculus GN=Rps6 PE=1 SV=1	28.663	10.8501	5	26.506	2.16154
Treated-5	RS16_MOUSE	40S ribosomal protein S16 OS=Mus musculus GN=Rps16 PE=2 SV=4	16.435	10.2135	5	30.137	2.179
Treated-5	RL4_MOUSE	60S ribosomal protein L4 OS=Mus musculus GN=Rpl4 PE=1 SV=3	47.124	11.0115	5	7.1599	1.79208
Treated-5	ANXA7_MOUSE	Annexin A7 OS=Mus musculus GN=Anxa7 PE=1 SV=2	49.8933	5.90769	5	12.527	1.65801
Treated-5	STOM_MOUSE	Erythrocyte band 7 integral membrane protein OS=Mus musculus GN=Stom PE=1 SV=3	31.3555	6.45521	5	24.2958	2.43111
Treated-5	K2C1_MOUSE	Keratin, type II cytoskeletal 1 OS=Mus musculus GN=Krt1 PE=1 SV=4	65.5653	8.39458	4	3.92465	2.58588
Treated-5	H31_MOUSE	Histone H3.1 OS=Mus musculus GN=Hist1h3a PE=1 SV=2	15.3945	11.1269	4	19.8529	3.19118
Treated-5	K22O_MOUSE	Keratin, type II cytoskeletal 2 oral OS=Mus musculus GN=Krt76 PE=2 SV=1	62.806	8.68009	4	5.89226	1.65944
Treated-5	HS90B_MOUSE	Heat shock protein HSP 90-beta OS=Mus musculus GN=Hsp90ab1 PE=1 SV=3	83.2291	4.96497	4	5.66298	2.3673
Treated-5	H2AX_MOUSE	Histone H2AX OS=Mus musculus GN=H2afx PE=1 SV=2	15.1334	10.7388	4	37.7622	2.59709
Treated-5	RS11_MOUSE	40S ribosomal protein S11 OS=Mus musculus GN=Rps11 PE=1 SV=3	18.419	10.3143	4	27.2152	2.19367
Treated-5	TCPD_MOUSE	T-complex protein 1 subunit delta OS=Mus musculus GN=Cct4 PE=1 SV=3	58.0297	8.23746	4	14.2857	1.31659
Treated-5	RL18A_MOUSE	60S ribosomal protein L18a OS=Mus musculus GN=Rpl18a PE=1 SV=1	20.7189	10.7247	4	21.5909	1.67689
Treated-5	HBA_MOUSE	Hemoglobin subunit alpha OS=Mus musculus GN=Hba PE=1 SV=2	15.0758	7.9651	4	24.6479	2.38167
Treated-5	HNRPU_MOUSE	Heterogeneous nuclear ribonucleoprotein U OS=Mus musculus GN=Hnrnpu PE=1 SV=1	87.8627	5.91763	4	6.75	1.84176
Treated-5	RL34_MOUSE	60S ribosomal protein L34 OS=Mus musculus GN=Rpl34 PE=1 SV=2	13.2844	11.4729	4	29.9145	2.21738
Treated-5	NGP_MOUSE	Neutrophilic granule protein OS=Mus musculus GN=Ngp PE=1 SV=1	19.3196	5.21064	4	29.3413	2.50622
Treated-5	ALBU_MOUSE	Serum albumin OS=Mus musculus GN=Alb PE=1 SV=3	68.6477	5.74801	3	5.75658	2.09242
Treated-5	K2C73_MOUSE	Keratin, type II cytoskeletal 73 OS=Mus musculus GN=Krt73 PE=1 SV=1	58.8747	8.35528	3	5.75139	1.70595
Treated-5	K2C1B_MOUSE	Keratin, type II cytoskeletal 1b OS=Mus musculus GN=Krt77 PE=1 SV=1	61.3216	7.7346	3	6.11888	2.17636
Treated-5	H2A2C_MOUSE	Histone H2A type 2-C OS=Mus musculus GN=Hist2h2ac PE=1 SV=3	13.9798	10.9032	3	27.1318	2.34848
Treated-5	KPYM_MOUSE	Pyruvate kinase PKM OS=Mus musculus GN=Pkm PE=1 SV=4	57.808	7.17437	3	6.59134	1.26641
Treated-5	RL19_MOUSE	60S ribosomal protein L19 OS=Mus musculus GN=Rpl19 PE=1 SV=1	23.4512	11.4759	3	16.8367	2.51431
Treated-5	EF1A1_MOUSE	Elongation factor 1-alpha 1 OS=Mus musculus GN=Eef1a1 PE=1 SV=3	50.0821	9.10317	3	9.52381	2.63415
Treated-5	TCPA_MOUSE	T-complex protein 1 subunit alpha OS=Mus musculus GN=Tcp1 PE=1 SV=3	60.4107	5.81786	3	6.29496	1.13139
Treated-5	HBB1_MOUSE	Hemoglobin subunit beta-1 OS=Mus musculus GN=Hbb-b1 PE=1 SV=2	15.8301	7.12673	3	19.7279	2.30653
Treated-5	RL15_MOUSE	60S ribosomal protein L15 OS=Mus musculus GN=Rpl15 PE=2 SV=4	24.1311	11.6158	3	14.7059	2.49719
Treated-5	RAP1B_MOUSE	Ras-related protein Rap-1b OS=Mus musculus GN=Rap1b PE=2 SV=2	20.8116	5.64718	3	21.1957	1.73679
Treated-5	RS4X_MOUSE	40S ribosomal protein S4, X isoform OS=Mus musculus GN=Rps4x PE=2 SV=2	29.5791	10.1617	3	14.0684	1.86714
Treated-5	MYH9_MOUSE	Myosin-9 OS=Mus musculus GN=Myh9 PE=1 SV=4	226.232	5.53866	3	2.29592	2.20389
Treated-5	DDX5_MOUSE	Probable ATP-dependent RNA helicase DDX5 OS=Mus musculus GN=Ddx5 PE=1 SV=2	69.2468	9.06408	3	4.56026	2.71338
Treated-5	RL6_MOUSE	60S ribosomal protein L6 OS=Mus musculus GN=Rpl6 PE=1 SV=3	33.4889	10.6912	3	11.4865	2.17099
Treated-5	H13_MOUSE	Histone H1.3 OS=Mus musculus GN=Hist1h1d PE=1 SV=2	22.0861	11.0292	3	14.4796	1.75517
Treated-5	H14_MOUSE	Histone H1.4 OS=Mus musculus GN=Hist1h1e PE=1 SV=2	21.964	11.1003	3	14.6119	1.80309
Treated-5	AT1A1_MOUSE	Sodium/potassium-transporting ATPase subunit alpha-1 OS=Mus musculus GN=Atp1a1 PE=1 SV=1	112.91	5.29929	3	5.08309	1.05984
Treated-5	H11_MOUSE	Histone H1.1 OS=Mus musculus GN=Hist1h1a PE=1 SV=2	21.7719	10.9276	3	11.2676	2.42278
Treated-5	ANXA1_MOUSE	Annexin A1 OS=Mus musculus GN=Anxa1 PE=1 SV=2	38.71	6.97218	3	11.5607	1.09097
Treated-5	TCPZ_MOUSE	T-complex protein 1 subunit zeta OS=Mus musculus GN=Cct6a PE=1 SV=3	57.9677	6.63102	3	7.9096	0.453332
Treated-5	COR1A_MOUSE	Coronin-1A OS=Mus musculus GN=Coro1a PE=1 SV=5	50.9569	6.04996	3	5.85683	1.09562
Treated-5	HNRPF_MOUSE	Heterogeneous nuclear ribonucleoprotein F OS=Mus musculus GN=Hnrnpf PE=1 SV=3	45.7009	5.30378	3	12.0482	2.3249
Treated-5	TCPE_MOUSE	T-complex protein 1 subunit epsilon OS=Mus musculus GN=Cct5 PE=1 SV=1	59.5859	5.71468	3	5.1756	2.2138
Treated-5	TFR1_MOUSE	Transferrin receptor protein 1 OS=Mus musculus GN=Tfrc PE=1 SV=1	85.6773	6.13178	2	5.1114	0.318514
Treated-5	K2C79_MOUSE	Keratin, type II cytoskeletal 79 OS=Mus musculus GN=Krt79 PE=2 SV=2	57.5168	7.55376	2	3.57815	0.749832
Treated-5	RL24_MOUSE	60S ribosomal protein L24 OS=Mus musculus GN=Rpl24 PE=1 SV=2	17.7679	11.261	2	10.828	2.00999
Treated-5	RL13_MOUSE	60S ribosomal protein L13 OS=Mus musculus GN=Rpl13 PE=2 SV=3	24.2905	11.5442	2	9.00474	2.36096
Treated-5	RS3A_MOUSE	40S ribosomal protein S3a OS=Mus musculus GN=Rps3a PE=1 SV=3	29.8657	9.75216	2	9.84848	1.75653
Treated-5	RLA0_MOUSE	60S acidic ribosomal protein P0 OS=Mus musculus GN=Rplp0 PE=1 SV=3	34.1948	5.90556	2	7.88644	0.693445
Treated-5	K2C7_MOUSE	Keratin, type II cytoskeletal 7 OS=Mus musculus GN=Krt7 PE=1 SV=1	50.678	5.67046	2	3.93873	1.34047
Treated-5	HS90A_MOUSE	Heat shock protein HSP 90-alpha OS=Mus musculus GN=Hsp90aa1 PE=1 SV=4	84.7348	4.92738	2	3.13779	2.94572
Treated-5	RL7A_MOUSE	60S ribosomal protein L7a OS=Mus musculus GN=Rpl7a PE=1 SV=2	29.958	10.5615	2	7.5188	2.90498
Treated-5	ANXA5_MOUSE	Annexin A5 OS=Mus musculus GN=Anxa5 PE=1 SV=1	35.7302	4.8195	2	7.83699	1.82335
Treated-5	RL12_MOUSE	60S ribosomal protein L12 OS=Mus musculus GN=Rpl12 PE=1 SV=2	17.7935	9.48118	2	14.5455	2.02792
Treated-5	RL14_MOUSE	60S ribosomal protein L14 OS=Mus musculus GN=Rpl14 PE=1 SV=3	23.5492	11.0272	2	9.67742	1.50595
Treated-5	VIME_MOUSE	Vimentin OS=Mus musculus GN=Vim PE=1 SV=3	53.6551	5.05245	2	3.86266	1.18779
Treated-5	PERM_MOUSE	Myeloperoxidase OS=Mus musculus GN=Mpo PE=2 SV=2	81.1298	9.63114	2	2.50696	2.25588
Treated-5	ITB3_MOUSE	Integrin beta-3 OS=Mus musculus GN=Itgb3 PE=1 SV=2	86.6813	5.10351	2	6.35324	3.90547
Treated-5	RL27_MOUSE	60S ribosomal protein L27 OS=Mus musculus GN=Rpl27 PE=1 SV=2	15.7877	10.5618	2	14.7059	2.9148
Treated-5	RAN_MOUSE	GTP-binding nuclear protein Ran OS=Mus musculus GN=Ran PE=1 SV=3	24.4076	7.00956	2	9.72222	2.15333
Treated-5	IF4A1_MOUSE	Eukaryotic initiation factor 4A-I OS=Mus musculus GN=Eif4a1 PE=1 SV=1	46.1246	5.32183	2	5.66502	1.73865
Treated-5	RL13A_MOUSE	60S ribosomal protein L13a OS=Mus musculus GN=Rpl13a PE=1 SV=4	23.4493	11.0186	2	8.867	2.1083
Treated-5	TCPB_MOUSE	T-complex protein 1 subunit beta OS=Mus musculus GN=Cct2 PE=1 SV=4	57.4411	5.97317	2	6.91589	1.98268
Treated-5	RS26_MOUSE	40S ribosomal protein S26 OS=Mus musculus GN=Rps26 PE=3 SV=3	13.0071	11.008	2	20.8696	1.48524
Treated-5	RSSA_MOUSE	40S ribosomal protein SA OS=Mus musculus GN=Rpsa PE=1 SV=4	32.8174	4.79664	2	7.11864	1.2676
Treated-5	TBB1_MOUSE	Tubulin beta-1 chain OS=Mus musculus GN=Tubb1 PE=1 SV=1	50.4085	4.95921	2	4.87805	1.4341
Treated-5	ROA3_MOUSE	Heterogeneous nuclear ribonucleoprotein A3 OS=Mus musculus GN=Hnrnpa3 PE=1 SV=1	39.6276	9.09505	2	8.44327	1.28361
Treated-5	AQP1_MOUSE	Aquaporin-1 OS=Mus musculus GN=Aqp1 PE=1 SV=3	28.7752	6.95306	2	10.7807	3.25532
Treated-5	RL17_MOUSE	60S ribosomal protein L17 OS=Mus musculus GN=Rpl17 PE=2 SV=3	21.4094	10.1998	2	14.1304	2.55034
Treated-5	FRIL1_MOUSE	Ferritin light chain 1 OS=Mus musculus GN=Ftl1 PE=1 SV=2	20.7895	5.65188	2	16.9399	1.39245
Treated-5	SYVC_MOUSE	Valine--tRNA ligase OS=Mus musculus GN=Vars PE=2 SV=1	140.127	7.89983	2	2.21694	2.66578
Treated-5	RL9_MOUSE	60S ribosomal protein L9 OS=Mus musculus GN=Rpl9 PE=1 SV=2	21.8678	9.9629	2	15.1042	1.98161
Treated-5	PSA3_MOUSE	Proteasome subunit alpha type-3 OS=Mus musculus GN=Psma3 PE=1 SV=3	28.3871	5.28786	2	8.23529	3.15762
Treated-5	EIF3F_MOUSE	Eukaryotic translation initiation factor 3 subunit F OS=Mus musculus GN=Eif3f PE=1 SV=2	37.9603	5.33112	2	5.54017	1.00696
Treated-5	RS15A_MOUSE	40S ribosomal protein S15a OS=Mus musculus GN=Rps15a PE=1 SV=2	14.83	10.1437	2	11.5385	4.62282
Treated-5	TERA_MOUSE	Transitional endoplasmic reticulum ATPase OS=Mus musculus GN=Vcp PE=1 SV=4	89.2657	5.13811	2	2.72953	1.28348
Treated-5	RS24_MOUSE	40S ribosomal protein S24 OS=Mus musculus GN=Rps24 PE=2 SV=1	15.4134	10.7914	2	20.3008	0.969078
Treated-5	EIF3D_MOUSE	Eukaryotic translation initiation factor 3 subunit D OS=Mus musculus GN=Eif3d PE=1 SV=2	63.9484	5.78785	2	3.28467	3.63922
Treated-5	RL30_MOUSE	60S ribosomal protein L30 OS=Mus musculus GN=Rpl30 PE=3 SV=2	12.7757	9.654	2	20.8696	1.26859
Treated-5	HNRH1_MOUSE	Heterogeneous nuclear ribonucleoprotein H OS=Mus musculus GN=Hnrnph1 PE=1 SV=3	49.1684	5.8874	2	7.34967	3.46084
Treated-5	EF2_MOUSE	Elongation factor 2 OS=Mus musculus GN=Eef2 PE=1 SV=2	95.2529	6.40565	2	4.54545	3.06699
Treated-5	SP16H_MOUSE	FACT complex subunit SPT16 OS=Mus musculus GN=Supt16h PE=1 SV=2	119.749	5.49935	2	2.5788	1.19158
	Accession	Protein	MW [kDa]	pI	#Peptides	SC [%]	RMS90 [ppm]
Treated-6	ACTB_MOUSE	Actin, cytoplasmic 1 OS=Mus musculus GN=Actb PE=1 SV=1	41.7097	5.29043	22	49.0667	1.59288
Treated-6	K2C5_MOUSE	Keratin, type II cytoskeletal 5 OS=Mus musculus GN=Krt5 PE=1 SV=1	61.7286	7.58891	18	19.3103	1.62636
Treated-6	K1C14_MOUSE	Keratin, type I cytoskeletal 14 OS=Mus musculus GN=Krt14 PE=1 SV=2	52.8339	5.09646	17	25.8264	1.18951
Treated-6	MVP_MOUSE	Major vault protein OS=Mus musculus GN=Mvp PE=1 SV=4	95.8652	5.43121	17	22.4158	1.20222
Treated-6	H4_MOUSE	Histone H4 OS=Mus musculus GN=Hist1h4a PE=1 SV=2	11.3604	11.3629	16	60.1942	2.36554
Treated-6	CLH1_MOUSE	Clathrin heavy chain 1 OS=Mus musculus GN=Cltc PE=1 SV=3	191.435	5.48087	16	12.597	1.30264
Treated-6	TBB5_MOUSE	Tubulin beta-5 chain OS=Mus musculus GN=Tubb5 PE=1 SV=1	49.639	4.7803	15	34.009	1.46557
Treated-6	K2C6A_MOUSE	Keratin, type II cytoskeletal 6A OS=Mus musculus GN=Krt6a PE=1 SV=3	59.2986	8.04008	14	18.264	1.37264
Treated-6	TBB4B_MOUSE	Tubulin beta-4B chain OS=Mus musculus GN=Tubb4b PE=1 SV=1	49.799	4.79205	14	30.5618	1.40623
Treated-6	ACTH_MOUSE	Actin, gamma-enteric smooth muscle OS=Mus musculus GN=Actg2 PE=1 SV=1	41.8498	5.30752	13	21.5426	1.77921
Treated-6	H2B1M_MOUSE	Histone H2B type 1-M OS=Mus musculus GN=Hist1h2bm PE=1 SV=2	13.9276	10.3145	12	48.4127	1.49224
Treated-6	ANXA6_MOUSE	Annexin A6 OS=Mus musculus GN=Anxa6 PE=1 SV=3	75.8374	5.33753	12	22.2883	1.4273
Treated-6	K1C10_MOUSE	Keratin, type I cytoskeletal 10 OS=Mus musculus GN=Krt10 PE=1 SV=3	57.7351	5.04295	11	13.3333	1.72569
Treated-6	K1C42_MOUSE	Keratin, type I cytoskeletal 42 OS=Mus musculus GN=Krt42 PE=1 SV=1	50.1019	5.09197	11	19.6903	1.32037
Treated-6	TBA1B_MOUSE	Tubulin alpha-1B chain OS=Mus musculus GN=Tuba1b PE=1 SV=2	50.1196	4.94286	11	33.9246	1.4752
Treated-6	K22E_MOUSE	Keratin, type II cytoskeletal 2 epidermal OS=Mus musculus GN=Krt2 PE=1 SV=1	70.8798	8.25605	11	7.49646	1.34543
Treated-6	K1C17_MOUSE	Keratin, type I cytoskeletal 17 OS=Mus musculus GN=Krt17 PE=1 SV=3	48.1321	5.00407	10	17.7829	1.37488
Treated-6	TBA1A_MOUSE	Tubulin alpha-1A chain OS=Mus musculus GN=Tuba1a PE=1 SV=1	50.1036	4.94286	10	31.0421	1.54808
Treated-6	TBA4A_MOUSE	Tubulin alpha-4A chain OS=Mus musculus GN=Tuba4a PE=1 SV=1	49.8924	4.93208	10	31.9196	1.22297
Treated-6	GBLP_MOUSE	Guanine nucleotide-binding protein subunit beta-2-like 1 OS=Mus musculus GN=Gnb2l1 PE=1 SV=3	35.0546	7.60151	10	38.1703	0.868643
Treated-6	RL3_MOUSE	60S ribosomal protein L3 OS=Mus musculus GN=Rpl3 PE=1 SV=3	46.0808	10.2197	10	21.5881	1.12859
Treated-6	TBB2A_MOUSE	Tubulin beta-2A chain OS=Mus musculus GN=Tubb2a PE=1 SV=1	49.875	4.7803	10	23.1461	1.5396
Treated-6	K1C15_MOUSE	Keratin, type I cytoskeletal 15 OS=Mus musculus GN=Krt15 PE=1 SV=2	49.1071	4.78991	9	12.6106	1.25733
Treated-6	K1C16_MOUSE	Keratin, type I cytoskeletal 16 OS=Mus musculus GN=Krt16 PE=1 SV=3	51.5743	5.12135	9	14.4989	1.16424
Treated-6	RL4_MOUSE	60S ribosomal protein L4 OS=Mus musculus GN=Rpl4 PE=1 SV=3	47.124	11.0115	9	20.5251	1.04946
Treated-6	H2B3A_MOUSE	Histone H2B type 3-A OS=Mus musculus GN=Hist3h2ba PE=1 SV=3	13.9856	10.3676	8	34.9206	1.22285
Treated-6	HSP7C_MOUSE	Heat shock cognate 71 kDa protein OS=Mus musculus GN=Hspa8 PE=1 SV=1	70.8272	5.36829	8	14.8607	1.45464
Treated-6	H2AY_MOUSE	Core histone macro-H2A.1 OS=Mus musculus GN=H2afy PE=1 SV=3	39.7105	9.81443	8	28.7634	1.47777
Treated-6	RS2_MOUSE	40S ribosomal protein S2 OS=Mus musculus GN=Rps2 PE=2 SV=3	31.2117	10.2503	8	25.5973	1.70867
Treated-6	KPYM_MOUSE	Pyruvate kinase PKM OS=Mus musculus GN=Pkm PE=1 SV=4	57.808	7.17437	8	19.0207	1.23944
Treated-6	RS8_MOUSE	40S ribosomal protein S8 OS=Mus musculus GN=Rps8 PE=1 SV=2	24.1902	10.3214	7	39.4231	1.54842
Treated-6	RS3_MOUSE	40S ribosomal protein S3 OS=Mus musculus GN=Rps3 PE=1 SV=1	26.6574	9.68134	7	28.3951	1.06544
Treated-6	RS6_MOUSE	40S ribosomal protein S6 OS=Mus musculus GN=Rps6 PE=1 SV=1	28.663	10.8501	7	28.5141	1.26613
Treated-6	RL10_MOUSE	60S ribosomal protein L10 OS=Mus musculus GN=Rpl10 PE=1 SV=3	24.5879	10.1085	7	23.3645	1.39977
Treated-6	RL5_MOUSE	60S ribosomal protein L5 OS=Mus musculus GN=Rpl5 PE=1 SV=3	34.3787	9.78367	7	18.5185	1.75627
Treated-6	HNRPU_MOUSE	Heterogeneous nuclear ribonucleoprotein U OS=Mus musculus GN=Hnrnpu PE=1 SV=1	87.8627	5.91763	7	12.625	1.20686
Treated-6	K2C1_MOUSE	Keratin, type II cytoskeletal 1 OS=Mus musculus GN=Krt1 PE=1 SV=4	65.5653	8.39458	6	5.02355	1.94023
Treated-6	K22O_MOUSE	Keratin, type II cytoskeletal 2 oral OS=Mus musculus GN=Krt76 PE=2 SV=1	62.806	8.68009	6	6.06061	1.60763
Treated-6	MYH9_MOUSE	Myosin-9 OS=Mus musculus GN=Myh9 PE=1 SV=4	226.232	5.53866	6	4.94898	0.814191
Treated-6	K2C79_MOUSE	Keratin, type II cytoskeletal 79 OS=Mus musculus GN=Krt79 PE=2 SV=2	57.5168	7.55376	6	7.34463	1.44097
Treated-6	EF1A1_MOUSE	Elongation factor 1-alpha 1 OS=Mus musculus GN=Eef1a1 PE=1 SV=3	50.0821	9.10317	6	17.316	1.35782
Treated-6	COR1A_MOUSE	Coronin-1A OS=Mus musculus GN=Coro1a PE=1 SV=5	50.9569	6.04996	6	12.7983	1.19494
Treated-6	H13_MOUSE	Histone H1.3 OS=Mus musculus GN=Hist1h1d PE=1 SV=2	22.0861	11.0292	6	19.9095	1.1929
Treated-6	RS16_MOUSE	40S ribosomal protein S16 OS=Mus musculus GN=Rps16 PE=2 SV=4	16.435	10.2135	6	40.411	1.49189
Treated-6	RL18_MOUSE	60S ribosomal protein L18 OS=Mus musculus GN=Rpl18 PE=2 SV=3	21.6312	11.7876	5	25	1.87404
Treated-6	H2A1H_MOUSE	Histone H2A type 1-H OS=Mus musculus GN=Hist1h2ah PE=1 SV=3	13.9418	11.0342	5	35.9375	2.94444
Treated-6	K2C1B_MOUSE	Keratin, type II cytoskeletal 1b OS=Mus musculus GN=Krt77 PE=1 SV=1	61.3216	7.7346	5	5.94406	2.4912
Treated-6	H2A2C_MOUSE	Histone H2A type 2-C OS=Mus musculus GN=Hist2h2ac PE=1 SV=3	13.9798	10.9032	5	35.6589	2.88148
Treated-6	RL19_MOUSE	60S ribosomal protein L19 OS=Mus musculus GN=Rpl19 PE=1 SV=1	23.4512	11.4759	5	17.8571	1.29213
Treated-6	RL7_MOUSE	60S ribosomal protein L7 OS=Mus musculus GN=Rpl7 PE=1 SV=2	31.3997	10.8901	5	22.963	1.40567
Treated-6	RS3A_MOUSE	40S ribosomal protein S3a OS=Mus musculus GN=Rps3a PE=1 SV=3	29.8657	9.75216	5	22.3485	1.89051
Treated-6	PERM_MOUSE	Myeloperoxidase OS=Mus musculus GN=Mpo PE=2 SV=2	81.1298	9.63114	5	6.68524	1.62472
Treated-6	ANXA5_MOUSE	Annexin A5 OS=Mus musculus GN=Anxa5 PE=1 SV=1	35.7302	4.8195	5	16.9279	1.26971
Treated-6	CD177_MOUSE	CD177 antigen OS=Mus musculus GN=Cd177 PE=2 SV=1	87.0333	5.43142	5	7.46634	0.842732
Treated-6	H14_MOUSE	Histone H1.4 OS=Mus musculus GN=Hist1h1e PE=1 SV=2	21.964	11.1003	5	19.6347	1.51358
Treated-6	ANXA7_MOUSE	Annexin A7 OS=Mus musculus GN=Anxa7 PE=1 SV=2	49.8933	5.90769	5	12.311	1.7394
Treated-6	DDX5_MOUSE	Probable ATP-dependent RNA helicase DDX5 OS=Mus musculus GN=Ddx5 PE=1 SV=2	69.2468	9.06408	5	7.98046	0.924803
Treated-6	NGP_MOUSE	Neutrophilic granule protein OS=Mus musculus GN=Ngp PE=1 SV=1	19.3196	5.21064	5	34.7305	0.841077
Treated-6	G3P_MOUSE	Glyceraldehyde-3-phosphate dehydrogenase OS=Mus musculus GN=Gapdh PE=1 SV=2	35.7872	8.43624	4	18.6186	1.27736
Treated-6	K2C73_MOUSE	Keratin, type II cytoskeletal 73 OS=Mus musculus GN=Krt73 PE=1 SV=1	58.8747	8.35528	4	5.93692	1.2347
Treated-6	H32_MOUSE	Histone H3.2 OS=Mus musculus GN=Hist1h3b PE=1 SV=2	15.3785	11.2693	4	19.8529	1.97834
Treated-6	RL18A_MOUSE	60S ribosomal protein L18a OS=Mus musculus GN=Rpl18a PE=1 SV=1	20.7189	10.7247	4	21.5909	1.9498
Treated-6	ANX11_MOUSE	Annexin A11 OS=Mus musculus GN=Anxa11 PE=2 SV=2	54.0448	7.5339	4	7.15706	1.4478
Treated-6	TFR1_MOUSE	Transferrin receptor protein 1 OS=Mus musculus GN=Tfrc PE=1 SV=1	85.6773	6.13178	4	6.94626	1.65022
Treated-6	HS90B_MOUSE	Heat shock protein HSP 90-beta OS=Mus musculus GN=Hsp90ab1 PE=1 SV=3	83.2291	4.96497	4	7.87293	1.93226
Treated-6	RS11_MOUSE	40S ribosomal protein S11 OS=Mus musculus GN=Rps11 PE=1 SV=3	18.419	10.3143	4	27.2152	1.80124
Treated-6	TCPD_MOUSE	T-complex protein 1 subunit delta OS=Mus musculus GN=Cct4 PE=1 SV=3	58.0297	8.23746	4	12.2449	2.22693
Treated-6	HBA_MOUSE	Hemoglobin subunit alpha OS=Mus musculus GN=Hba PE=1 SV=2	15.0758	7.9651	4	24.6479	2.27612
Treated-6	ITA2B_MOUSE	Integrin alpha-IIb OS=Mus musculus GN=Itga2b PE=2 SV=2	112.607	5.49679	4	6.48596	0.988429
Treated-6	H2AZ_MOUSE	Histone H2A.Z OS=Mus musculus GN=H2afz PE=1 SV=2	13.5446	10.5804	4	20.3125	3.08672
Treated-6	H2AX_MOUSE	Histone H2AX OS=Mus musculus GN=H2afx PE=1 SV=2	15.1334	10.7388	4	17.4825	3.05288
Treated-6	H15_MOUSE	Histone H1.5 OS=Mus musculus GN=Hist1h1b PE=1 SV=2	22.5624	10.9103	4	17.4888	1.28189
Treated-6	PPIA_MOUSE	Peptidyl-prolyl cis-trans isomerase A OS=Mus musculus GN=Ppia PE=1 SV=2	17.9599	7.73096	4	34.1463	2.10934
Treated-6	ITB3_MOUSE	Integrin beta-3 OS=Mus musculus GN=Itgb3 PE=1 SV=2	86.6813	5.10351	4	8.00508	1.00821
Treated-6	RL13A_MOUSE	60S ribosomal protein L13a OS=Mus musculus GN=Rpl13a PE=1 SV=4	23.4493	11.0186	4	12.8079	1.28928
Treated-6	TCPQ_MOUSE	T-complex protein 1 subunit theta OS=Mus musculus GN=Cct8 PE=1 SV=3	59.5175	5.43035	4	8.75912	1.49742
Treated-6	HNRPM_MOUSE	Heterogeneous nuclear ribonucleoprotein M OS=Mus musculus GN=Hnrnpm PE=1 SV=3	77.5974	8.8009	3	6.17284	1.47659
Treated-6	ALBU_MOUSE	Serum albumin OS=Mus musculus GN=Alb PE=1 SV=3	68.6477	5.74801	3	6.08553	1.39038
Treated-6	STOM_MOUSE	Erythrocyte band 7 integral membrane protein OS=Mus musculus GN=Stom PE=1 SV=3	31.3555	6.45521	3	14.4366	1.5411
Treated-6	AT1A1_MOUSE	Sodium/potassium-transporting ATPase subunit alpha-1 OS=Mus musculus GN=Atp1a1 PE=1 SV=1	112.91	5.29929	3	4.88759	0.90781
Treated-6	RL15_MOUSE	60S ribosomal protein L15 OS=Mus musculus GN=Rpl15 PE=2 SV=4	24.1311	11.6158	3	14.7059	1.38841
Treated-6	RLA0_MOUSE	60S acidic ribosomal protein P0 OS=Mus musculus GN=Rplp0 PE=1 SV=3	34.1948	5.90556	3	14.8265	1.18169
Treated-6	HBB1_MOUSE	Hemoglobin subunit beta-1 OS=Mus musculus GN=Hbb-b1 PE=1 SV=2	15.8301	7.12673	3	19.7279	0.506881
Treated-6	RL34_MOUSE	60S ribosomal protein L34 OS=Mus musculus GN=Rpl34 PE=1 SV=2	13.2844	11.4729	3	22.2222	1.13383
Treated-6	RL27_MOUSE	60S ribosomal protein L27 OS=Mus musculus GN=Rpl27 PE=1 SV=2	15.7877	10.5618	3	32.3529	2.32048
Treated-6	RL6_MOUSE	60S ribosomal protein L6 OS=Mus musculus GN=Rpl6 PE=1 SV=3	33.4889	10.6912	3	11.4865	1.22839
Treated-6	RS4X_MOUSE	40S ribosomal protein S4, X isoform OS=Mus musculus GN=Rps4x PE=2 SV=2	29.5791	10.1617	3	11.4068	1.36258
Treated-6	TCPB_MOUSE	T-complex protein 1 subunit beta OS=Mus musculus GN=Cct2 PE=1 SV=4	57.4411	5.97317	3	9.15888	1.71895
Treated-6	H11_MOUSE	Histone H1.1 OS=Mus musculus GN=Hist1h1a PE=1 SV=2	21.7719	10.9276	3	14.554	1.28676
Treated-6	TCPA_MOUSE	T-complex protein 1 subunit alpha OS=Mus musculus GN=Tcp1 PE=1 SV=3	60.4107	5.81786	3	7.73381	1.43195
Treated-6	GBB2_MOUSE	Guanine nucleotide-binding protein G(I)/G(S)/G(T) subunit beta-2 OS=Mus musculus GN=Gnb2 PE=1 SV=3	37.3071	5.60403	3	15.5882	1.26212
Treated-6	RSSA_MOUSE	40S ribosomal protein SA OS=Mus musculus GN=Rpsa PE=1 SV=4	32.8174	4.79664	3	10.8475	1.46021
Treated-6	RL14_MOUSE	60S ribosomal protein L14 OS=Mus musculus GN=Rpl14 PE=1 SV=3	23.5492	11.0272	3	15.6682	1.66587
Treated-6	RL24_MOUSE	60S ribosomal protein L24 OS=Mus musculus GN=Rpl24 PE=1 SV=2	17.7679	11.261	3	15.9236	1.66733
Treated-6	RL12_MOUSE	60S ribosomal protein L12 OS=Mus musculus GN=Rpl12 PE=1 SV=2	17.7935	9.48118	3	28.4848	0.920921
Treated-6	HNRH1_MOUSE	Heterogeneous nuclear ribonucleoprotein H OS=Mus musculus GN=Hnrnph1 PE=1 SV=3	49.1684	5.8874	3	11.1359	1.75731
Treated-6	TCPZ_MOUSE	T-complex protein 1 subunit zeta OS=Mus musculus GN=Cct6a PE=1 SV=3	57.9677	6.63102	3	8.47458	0.868784
Treated-6	ANXA1_MOUSE	Annexin A1 OS=Mus musculus GN=Anxa1 PE=1 SV=2	38.71	6.97218	3	10.6936	1.19212
Treated-6	RS27A_MOUSE	Ubiquitin-40S ribosomal protein S27a OS=Mus musculus GN=Rps27a PE=1 SV=2	17.9395	9.6776	3	24.359	3.65768
Treated-6	TCPE_MOUSE	T-complex protein 1 subunit epsilon OS=Mus musculus GN=Cct5 PE=1 SV=1	59.5859	5.71468	3	6.28466	1.48776
Treated-6	HNRPF_MOUSE	Heterogeneous nuclear ribonucleoprotein F OS=Mus musculus GN=Hnrnpf PE=1 SV=3	45.7009	5.30378	3	11.0843	2.06472
Treated-6	RS15A_MOUSE	40S ribosomal protein S15a OS=Mus musculus GN=Rps15a PE=1 SV=2	14.83	10.1437	3	18.4615	3.07573
Treated-6	K2C7_MOUSE	Keratin, type II cytoskeletal 7 OS=Mus musculus GN=Krt7 PE=1 SV=1	50.678	5.67046	2	3.93873	0.273592
Treated-6	RL21_MOUSE	60S ribosomal protein L21 OS=Mus musculus GN=Rpl21 PE=2 SV=3	18.5501	10.4862	2	16.25	2.08516
Treated-6	IF4A1_MOUSE	Eukaryotic initiation factor 4A-I OS=Mus musculus GN=Eif4a1 PE=1 SV=1	46.1246	5.32183	2	5.66502	0.330752
Treated-6	TBB1_MOUSE	Tubulin beta-1 chain OS=Mus musculus GN=Tubb1 PE=1 SV=1	50.4085	4.95921	2	2.21729	1.39573
Treated-6	SYDC_MOUSE	Aspartate--tRNA ligase, cytoplasmic OS=Mus musculus GN=Dars PE=2 SV=2	57.1112	6.06449	2	5.58882	2.65266
Treated-6	RL7A_MOUSE	60S ribosomal protein L7a OS=Mus musculus GN=Rpl7a PE=1 SV=2	29.958	10.5615	2	11.6541	2.11967
Treated-6	RAN_MOUSE	GTP-binding nuclear protein Ran OS=Mus musculus GN=Ran PE=1 SV=3	24.4076	7.00956	2	9.72222	1.50355
Treated-6	RS24_MOUSE	40S ribosomal protein S24 OS=Mus musculus GN=Rps24 PE=2 SV=1	15.4134	10.7914	2	20.3008	1.41084
Treated-6	RL13_MOUSE	60S ribosomal protein L13 OS=Mus musculus GN=Rpl13 PE=2 SV=3	24.2905	11.5442	2	9.00474	1.7915
Treated-6	AT2A1_MOUSE	Sarcoplasmic/endoplasmic reticulum calcium ATPase 1 OS=Mus musculus GN=Atp2a1 PE=1 SV=1	109.355	5.12647	2	2.41449	1.04811
Treated-6	AQP1_MOUSE	Aquaporin-1 OS=Mus musculus GN=Aqp1 PE=1 SV=3	28.7752	6.95306	2	10.0372	0.612348
Treated-6	MCM5_MOUSE	DNA replication licensing factor MCM5 OS=Mus musculus GN=Mcm5 PE=2 SV=1	82.2901	8.70391	2	3.13779	1.20199
Treated-6	SYVC_MOUSE	Valine--tRNA ligase OS=Mus musculus GN=Vars PE=2 SV=1	140.127	7.89983	2	2.21694	1.73761
Treated-6	EIF3A_MOUSE	Eukaryotic translation initiation factor 3 subunit A OS=Mus musculus GN=Eif3a PE=1 SV=5	161.838	6.37798	2	1.86012	0.702765
Treated-6	ATPB_MOUSE	ATP synthase subunit beta, mitochondrial OS=Mus musculus GN=Atp5b PE=1 SV=2	56.2655	5.19259	2	4.7259	1.63457
Treated-6	4F2_MOUSE	4F2 cell-surface antigen heavy chain OS=Mus musculus GN=Slc3a2 PE=1 SV=1	58.3003	5.62411	2	4.94297	1.73046
Treated-6	URP2_MOUSE	Fermitin family homolog 3 OS=Mus musculus GN=Fermt3 PE=1 SV=1	75.5868	6.59887	2	3.30827	2.40117
Treated-6	RL9_MOUSE	60S ribosomal protein L9 OS=Mus musculus GN=Rpl9 PE=1 SV=2	21.8678	9.9629	2	15.1042	1.29726
Treated-6	RL17_MOUSE	60S ribosomal protein L17 OS=Mus musculus GN=Rpl17 PE=2 SV=3	21.4094	10.1998	2	14.1304	1.44357
Treated-6	RS26_MOUSE	40S ribosomal protein S26 OS=Mus musculus GN=Rps26 PE=3 SV=3	13.0071	11.008	2	20.8696	1.42046
Treated-6	RL35A_MOUSE	60S ribosomal protein L35a OS=Mus musculus GN=Rpl35a PE=1 SV=2	12.5457	10.8948	2	18.1818	1.66484
Treated-6	RAP1B_MOUSE	Ras-related protein Rap-1b OS=Mus musculus GN=Rap1b PE=2 SV=2	20.8116	5.64718	2	14.1304	1.37986
Treated-6	PP2AB_MOUSE	Serine/threonine-protein phosphatase 2A catalytic subunit beta isoform OS=Mus musculus GN=Ppp2cb PE=1 SV=1	35.5523	5.2085	2	6.14887	2.40987
Treated-6	ROA3_MOUSE	Heterogeneous nuclear ribonucleoprotein A3 OS=Mus musculus GN=Hnrnpa3 PE=1 SV=1	39.6276	9.09505	2	8.44327	1.17289
Treated-6	CHIL3_MOUSE	Chitinase-like protein 3 OS=Mus musculus GN=Chil3 PE=1 SV=2	44.4301	5.4185	2	7.28643	1.58922
Treated-6	RL22_MOUSE	60S ribosomal protein L22 OS=Mus musculus GN=Rpl22 PE=1 SV=2	14.7498	9.21404	2	18.75	2.29673
Treated-6	RAB1B_MOUSE	Ras-related protein Rab-1B OS=Mus musculus GN=Rab1b PE=1 SV=1	22.1732	5.55447	2	10.9453	0.914129
Treated-6	ANXA2_MOUSE	Annexin A2 OS=Mus musculus GN=Anxa2 PE=1 SV=2	38.6518	7.54789	2	7.9646	1.68079
Treated-6	EIF3C_MOUSE	Eukaryotic translation initiation factor 3 subunit C OS=Mus musculus GN=Eif3c PE=1 SV=1	105.465	5.55222	2	2.85401	1.0602
Treated-6	HPT_MOUSE	Haptoglobin OS=Mus musculus GN=Hp PE=1 SV=1	38.7275	5.88174	2	4.89914	2.70814
Treated-6	PSA5_MOUSE	Proteasome subunit alpha type-5 OS=Mus musculus GN=Psma5 PE=1 SV=1	26.3942	4.73725	2	9.54357	0.755383
Treated-6	TSP1_MOUSE	Thrombospondin-1 OS=Mus musculus GN=Thbs1 PE=1 SV=1	129.564	4.72411	2	1.96581	4.01831
Treated-6	HP1B3_MOUSE	Heterochromatin protein 1-binding protein 3 OS=Mus musculus GN=Hp1bp3 PE=1 SV=1	60.8291	9.71008	2	4.33213	1.19531
Treated-6	EIF3B_MOUSE	Eukaryotic translation initiation factor 3 subunit B OS=Mus musculus GN=Eif3b PE=1 SV=1	91.3131	4.9089	2	4.48319	1.45343
Treated-6	EF2_MOUSE	Elongation factor 2 OS=Mus musculus GN=Eef2 PE=1 SV=2	95.2529	6.40565	2	5.01166	2.18598
Treated-6	SRSF3_MOUSE	Serine/arginine-rich splicing factor 3 OS=Mus musculus GN=Srsf3 PE=1 SV=1	19.3179	11.6428	2	15.8537	1.68265
Treated-6	ATPA_MOUSE	ATP synthase subunit alpha, mitochondrial OS=Mus musculus GN=Atp5a1 PE=1 SV=1	59.7156	9.22066	2	5.06329	1.56439
Treated-6	RBM39_MOUSE	RNA-binding protein 39 OS=Mus musculus GN=Rbm39 PE=1 SV=2	59.3697	10.1005	2	5.28302	1.94462
Treated-6	RL32_MOUSE	60S ribosomal protein L32 OS=Mus musculus GN=Rpl32 PE=1 SV=2	15.8498	11.324	2	5.18519	1.02976
Treated-6	PRS10_MOUSE	26S protease regulatory subunit 10B OS=Mus musculus GN=Psmc6 PE=1 SV=1	44.1451	7.09415	2	5.9126	1.82829
Treated-6	RS25_MOUSE	40S ribosomal protein S25 OS=Mus musculus GN=Rps25 PE=1 SV=1	13.7337	10.1162	2	13.6	0.914581
Treated-6	SYEP_MOUSE	Bifunctional glutamate/proline--tRNA ligase OS=Mus musculus GN=Eprs PE=1 SV=4	169.972	7.75361	2	2.44709	1.28521
Treated-6	PRP8_MOUSE	Pre-mRNA-processing-splicing factor 8 OS=Mus musculus GN=Prpf8 PE=1 SV=2	273.443	8.953	2	1.02784	1.32965
Treated-6	DDX21_MOUSE	Nucleolar RNA helicase 2 OS=Mus musculus GN=Ddx21 PE=1 SV=3	93.4932	9.193	2	2.35018	0.562518
Treated-6	UBA1_MOUSE	Ubiquitin-like modifier-activating enzyme 1 OS=Mus musculus GN=Uba1 PE=1 SV=1	117.734	5.42554	2	2.74102	1.76619
Treated-6	HA10_MOUSE	H-2 class I histocompatibility antigen, Q10 alpha chain OS=Mus musculus GN=H2-Q10 PE=1 SV=3	37.2273	5.12754	2	7.38462	1.62898
	Accession	Protein	MW [kDa]	pI	#Peptides	SC [%]	RMS90 [ppm]
Treated-7	K2C5_MOUSE	Keratin, type II cytoskeletal 5 OS=Mus musculus GN=Krt5 PE=1 SV=1	61.7286	7.58891	23	21.0345	1.83986
Treated-7	K1C14_MOUSE	Keratin, type I cytoskeletal 14 OS=Mus musculus GN=Krt14 PE=1 SV=2	52.8339	5.09646	19	27.0661	1.9906
Treated-7	K2C6A_MOUSE	Keratin, type II cytoskeletal 6A OS=Mus musculus GN=Krt6a PE=1 SV=3	59.2986	8.04008	18	20.434	1.90903
Treated-7	K1C17_MOUSE	Keratin, type I cytoskeletal 17 OS=Mus musculus GN=Krt17 PE=1 SV=3	48.1321	5.00407	16	26.3279	2.15486
Treated-7	K1C10_MOUSE	Keratin, type I cytoskeletal 10 OS=Mus musculus GN=Krt10 PE=1 SV=3	57.7351	5.04295	15	13.8596	2.11556
Treated-7	K1C42_MOUSE	Keratin, type I cytoskeletal 42 OS=Mus musculus GN=Krt42 PE=1 SV=1	50.1019	5.09197	14	24.7788	2.19611
Treated-7	K2C75_MOUSE	Keratin, type II cytoskeletal 75 OS=Mus musculus GN=Krt75 PE=1 SV=1	59.7039	8.45878	13	15.971	1.95387
Treated-7	ACTB_MOUSE	Actin, cytoplasmic 1 OS=Mus musculus GN=Actb PE=1 SV=1	41.7097	5.29043	12	38.9333	1.74768
Treated-7	K1C16_MOUSE	Keratin, type I cytoskeletal 16 OS=Mus musculus GN=Krt16 PE=1 SV=3	51.5743	5.12135	10	18.1237	1.95589
Treated-7	K1C13_MOUSE	Keratin, type I cytoskeletal 13 OS=Mus musculus GN=Krt13 PE=1 SV=2	47.7243	4.79429	10	10.984	2.05063
Treated-7	H4_MOUSE	Histone H4 OS=Mus musculus GN=Hist1h4a PE=1 SV=2	11.3604	11.3629	10	63.1068	2.11199
Treated-7	K2C1_MOUSE	Keratin, type II cytoskeletal 1 OS=Mus musculus GN=Krt1 PE=1 SV=4	65.5653	8.39458	9	6.43642	2.17759
Treated-7	K22E_MOUSE	Keratin, type II cytoskeletal 2 epidermal OS=Mus musculus GN=KrT5 PE=1 SV=1	70.8798	8.25605	9	9.05233	1.72079
Treated-7	K2C1B_MOUSE	Keratin, type II cytoskeletal 1b OS=Mus musculus GN=Krt77 PE=1 SV=1	61.3216	7.7346	9	11.014	1.38321
Treated-7	K2C79_MOUSE	Keratin, type II cytoskeletal 79 OS=Mus musculus GN=Krt79 PE=2 SV=2	57.5168	7.55376	9	9.4162	1.78687
Treated-7	DESP_MOUSE	Desmoplakin OS=Mus musculus GN=Dsp PE=1 SV=1	332.706	6.42605	9	3.01769	1.55175
Treated-7	K1C19_MOUSE	Keratin, type I cytoskeletal 19 OS=Mus musculus GN=Krt19 PE=1 SV=1	44.5147	5.27547	8	15.6328	1.83994
Treated-7	K22O_MOUSE	Keratin, type II cytoskeletal 2 oral OS=Mus musculus GN=Krt76 PE=2 SV=1	62.806	8.68009	8	7.57576	1.8481
Treated-7	ACTA_MOUSE	Actin, aortic smooth muscle OS=Mus musculus GN=Acta2 PE=1 SV=1	41.9818	5.23531	8	19.6286	1.63982
Treated-7	H2B1C_MOUSE	Histone H2B type 1-C/E/G OS=Mus musculus GN=Hist1h2bc PE=1 SV=3	13.8976	10.3145	7	41.2698	1.89144
Treated-7	K2C4_MOUSE	Keratin, type II cytoskeletal 4 OS=Mus musculus GN=Krt4 PE=1 SV=2	56.2484	8.32452	7	6.85714	1.93626
Treated-7	K2C73_MOUSE	Keratin, type II cytoskeletal 73 OS=Mus musculus GN=Krt73 PE=1 SV=1	58.8747	8.35528	6	7.60668	1.96556
Treated-7	H2A1H_MOUSE	Histone H2A type 1-H OS=Mus musculus GN=Hist1h2ah PE=1 SV=3	13.9418	11.0342	5	61.7188	2.53606
Treated-7	PLAK_MOUSE	Junction plakoglobin OS=Mus musculus GN=Jup PE=1 SV=3	81.7488	5.74886	5	7.91946	2.31783
Treated-7	H13_MOUSE	Histone H1.3 OS=Mus musculus GN=Hist1h1d PE=1 SV=2	22.0861	11.0292	5	19.457	1.38754
Treated-7	ALBU_MOUSE	Serum albumin OS=Mus musculus GN=Alb PE=1 SV=3	68.6477	5.74801	4	8.22368	1.46744
Treated-7	H3C_MOUSE	Histone H3.3C OS=Mus musculus GN=H3f3c PE=3 SV=3	15.3055	11.144	4	19.8529	2.43782
Treated-7	FRIL1_MOUSE	Ferritin light chain 1 OS=Mus musculus GN=Ftl1 PE=1 SV=2	20.7895	5.65188	4	31.1475	2.22209
Treated-7	TBB5_MOUSE	Tubulin beta-5 chain OS=Mus musculus GN=Tubb5 PE=1 SV=1	49.639	4.7803	4	10.3604	1.93827
Treated-7	H15_MOUSE	Histone H1.5 OS=Mus musculus GN=Hist1h1b PE=1 SV=2	22.5624	10.9103	3	13.9013	1.1155
Treated-7	RL40_MOUSE	Ubiquitin-60S ribosomal protein L40 OS=Mus musculus GN=Uba52 PE=1 SV=2	14.719	9.87061	3	26.5625	2.28553
Treated-7	NGP_MOUSE	Neutrophilic granule protein OS=Mus musculus GN=Ngp PE=1 SV=1	19.3196	5.21064	3	25.1497	1.14731
Treated-7	PERM_MOUSE	Myeloperoxidase OS=Mus musculus GN=Mpo PE=2 SV=2	81.1298	9.63114	3	4.17827	1.11119
Treated-7	KRT55_MOUSE	Keratin, type I cuticular Ha5 OS=Mus musculus GN=KrT55 PE=2 SV=1	50.4975	4.9026	2	4.17582	2.18088
Treated-7	HBA_MOUSE	Hemoglobin subunit alpha OS=Mus musculus GN=Hba PE=1 SV=2	15.0758	7.9651	2	16.9014	2.1091
Treated-7	FRIH_MOUSE	Ferritin heavy chain OS=Mus musculus GN=Fth1 PE=1 SV=2	21.0533	5.53417	2	10.989	1.85883
Treated-7	TRFL_MOUSE	Lactotransferrin OS=Mus musculus GN=Ltf PE=2 SV=4	77.788	8.86466	2	2.9703	1.83442
Treated-7	ROA2_MOUSE	Heterogeneous nuclear ribonucleoproteins A2/B1 OS=Mus musculus GN=Hnrnpa2b1 PE=1 SV=2	37.3797	8.97158	2	5.66572	2.85453
Treated-7	HBB1_MOUSE	Hemoglobin subunit beta-1 OS=Mus musculus GN=Hbb-b1 PE=1 SV=2	15.8301	7.12673	2	19.7279	1.73816
Treated-7	DSG1B_MOUSE	Desmoglein-1-beta OS=Mus musculus GN=Dsg1b PE=1 SV=1	114.382	4.7224	2	2.16981	2.50255
Treated-7	TRFE_MOUSE	Serotransferrin OS=Mus musculus GN=Tf PE=1 SV=1	76.6737	6.94077	2	3.5868	3.26224
Treated-7	VIME_MOUSE	Vimentin OS=Mus musculus GN=Vim PE=1 SV=3	53.6551	5.05245	2	3.64807	1.28029
Treated-7	PRDX1_MOUSE	Peroxiredoxin-1 OS=Mus musculus GN=Prdx1 PE=1 SV=1	22.1624	8.26257	2	10.0503	1.50542
	Accession	Protein	MW [kDa]	pI	#Peptides	SC [%]	RMS90 [ppm]
Treated-8	K2C5_MOUSE	Keratin, type II cytoskeletal 5 OS=Mus musculus GN=Krt5 PE=1 SV=1	61.7286	7.58891	21	22.069	3.08771
Treated-8	K2C6A_MOUSE	Keratin, type II cytoskeletal 6A OS=Mus musculus GN=Krt6a PE=1 SV=3	59.2986	8.04008	18	22.0615	3.35245
Treated-8	K1C10_MOUSE	Keratin, type I cytoskeletal 10 OS=Mus musculus GN=Krt10 PE=1 SV=3	57.7351	5.04295	16	16.6667	3.67763
Treated-8	K1C17_MOUSE	Keratin, type I cytoskeletal 17 OS=Mus musculus GN=Krt17 PE=1 SV=3	48.1321	5.00407	16	25.6351	3.25177
Treated-8	K1C14_MOUSE	Keratin, type I cytoskeletal 14 OS=Mus musculus GN=Krt14 PE=1 SV=2	52.8339	5.09646	15	23.5537	3.14996
Treated-8	DESP_MOUSE	Desmoplakin OS=Mus musculus GN=Dsp PE=1 SV=1	332.706	6.42605	13	4.37045	3.57673
Treated-8	K1C42_MOUSE	Keratin, type I cytoskeletal 42 OS=Mus musculus GN=Krt42 PE=1 SV=1	50.1019	5.09197	12	24.115	3.53252
Treated-8	K2C75_MOUSE	Keratin, type II cytoskeletal 75 OS=Mus musculus GN=Krt75 PE=1 SV=1	59.7039	8.45878	12	15.608	3.10751
Treated-8	K1C13_MOUSE	Keratin, type I cytoskeletal 13 OS=Mus musculus GN=Krt13 PE=1 SV=2	47.7243	4.79429	10	10.984	3.88958
Treated-8	K22E_MOUSE	Keratin, type II cytoskeletal 2 epidermal OS=Mus musculus GN=KrT5 PE=1 SV=1	70.8798	8.25605	10	8.48656	3.47822
Treated-8	ALBU_MOUSE	Serum albumin OS=Mus musculus GN=Alb PE=1 SV=3	68.6477	5.74801	10	18.9145	3.39177
Treated-8	K1C16_MOUSE	Keratin, type I cytoskeletal 16 OS=Mus musculus GN=Krt16 PE=1 SV=3	51.5743	5.12135	9	14.9254	3.02473
Treated-8	PLAK_MOUSE	Junction plakoglobin OS=Mus musculus GN=Jup PE=1 SV=3	81.7488	5.74886	9	12.6174	3.24152
Treated-8	H4_MOUSE	Histone H4 OS=Mus musculus GN=Hist1h4a PE=1 SV=2	11.3604	11.3629	8	58.2524	3.38115
Treated-8	K22O_MOUSE	Keratin, type II cytoskeletal 2 oral OS=Mus musculus GN=Krt76 PE=2 SV=1	62.806	8.68009	8	7.23906	3.55401
Treated-8	ACTB_MOUSE	Actin, cytoplasmic 1 OS=Mus musculus GN=Actb PE=1 SV=1	41.7097	5.29043	8	24.2667	2.46602
Treated-8	K2C1_MOUSE	Keratin, type II cytoskeletal 1 OS=Mus musculus GN=Krt1 PE=1 SV=4	65.5653	8.39458	7	6.12245	3.88381
Treated-8	K1C19_MOUSE	Keratin, type I cytoskeletal 19 OS=Mus musculus GN=Krt19 PE=1 SV=1	44.5147	5.27547	7	12.9032	3.65527
Treated-8	K2C79_MOUSE	Keratin, type II cytoskeletal 79 OS=Mus musculus GN=Krt79 PE=2 SV=2	57.5168	7.55376	7	9.03955	2.82769
Treated-8	K2C1B_MOUSE	Keratin, type II cytoskeletal 1b OS=Mus musculus GN=Krt77 PE=1 SV=1	61.3216	7.7346	6	8.74126	3.08677
Treated-8	K2C73_MOUSE	Keratin, type II cytoskeletal 73 OS=Mus musculus GN=Krt73 PE=1 SV=1	58.8747	8.35528	5	7.23562	3.39171
Treated-8	K2C4_MOUSE	Keratin, type II cytoskeletal 4 OS=Mus musculus GN=Krt4 PE=1 SV=2	56.2484	8.32452	5	6.47619	3.04359
Treated-8	K2C8_MOUSE	Keratin, type II cytoskeletal 8 OS=Mus musculus GN=Krt8 PE=1 SV=4	54.5315	5.6992	5	6.53061	2.95322
Treated-8	H2B1M_MOUSE	Histone H2B type 1-M OS=Mus musculus GN=Hist1h2bm PE=1 SV=2	13.9276	10.3145	5	29.3651	3.32196
Treated-8	H3C_MOUSE	Histone H3.3C OS=Mus musculus GN=H3f3c PE=3 SV=3	15.3055	11.144	4	19.8529	3.56161
Treated-8	H13_MOUSE	Histone H1.3 OS=Mus musculus GN=Hist1h1d PE=1 SV=2	22.0861	11.0292	3	12.2172	2.88003
Treated-8	H2B3B_MOUSE	Histone H2B type 3-B OS=Mus musculus GN=HisT5h2bb PE=1 SV=3	13.8995	10.3145	2	15.873	3.28015
Treated-8	H2A1H_MOUSE	Histone H2A type 1-H OS=Mus musculus GN=Hist1h2ah PE=1 SV=3	13.9418	11.0342	2	21.875	3.32911
Treated-8	TGM1_MOUSE	Protein-glutamine gamma-glutamyltransferase K OS=Mus musculus GN=Tgm1 PE=1 SV=2	89.7693	6.06225	2	2.69939	3.64044
Treated-8	TRFE_MOUSE	Serotransferrin OS=Mus musculus GN=Tf PE=1 SV=1	76.6737	6.94077	2	3.5868	3.85905
Treated-8	ROA2_MOUSE	Heterogeneous nuclear ribonucleoproteins A2/B1 OS=Mus musculus GN=Hnrnpa2b1 PE=1 SV=2	37.3797	8.97158	2	5.66572	3.52711
Treated-8	RL40_MOUSE	Ubiquitin-60S ribosomal protein L40 OS=Mus musculus GN=Uba52 PE=1 SV=2	14.719	9.87061	2	19.5312	2.94631
	Accession	Protein	MW [kDa]	pI	#Peptides	SC [%]	RMS90 [ppm]
Treated-9	K1C14_MOUSE	Keratin, type I cytoskeletal 14 OS=Mus musculus GN=Krt14 PE=1 SV=2	52.8339	5.09646	20	27.2727	5.16597
Treated-9	K2C5_MOUSE	Keratin, type II cytoskeletal 5 OS=Mus musculus GN=Krt5 PE=1 SV=1	61.7286	7.58891	19	19.1379	4.68985
Treated-9	K2C6A_MOUSE	Keratin, type II cytoskeletal 6A OS=Mus musculus GN=Krt6a PE=1 SV=3	59.2986	8.04008	18	20.6148	5.05423
Treated-9	K1C17_MOUSE	Keratin, type I cytoskeletal 17 OS=Mus musculus GN=Krt17 PE=1 SV=3	48.1321	5.00407	17	25.4042	5.37632
Treated-9	K1C42_MOUSE	Keratin, type I cytoskeletal 42 OS=Mus musculus GN=Krt42 PE=1 SV=1	50.1019	5.09197	16	26.1062	5.05592
Treated-9	DESP_MOUSE	Desmoplakin OS=Mus musculus GN=Dsp PE=1 SV=1	332.706	6.42605	16	6.07007	5.09751
Treated-9	K1C10_MOUSE	Keratin, type I cytoskeletal 10 OS=Mus musculus GN=Krt10 PE=1 SV=3	57.7351	5.04295	14	13.8596	5.27532
Treated-9	K2C75_MOUSE	Keratin, type II cytoskeletal 75 OS=Mus musculus GN=Krt75 PE=1 SV=1	59.7039	8.45878	13	15.608	4.94433
Treated-9	K1C16_MOUSE	Keratin, type I cytoskeletal 16 OS=Mus musculus GN=Krt16 PE=1 SV=3	51.5743	5.12135	12	20.2559	4.93867
Treated-9	H4_MOUSE	Histone H4 OS=Mus musculus GN=Hist1h4a PE=1 SV=2	11.3604	11.3629	9	52.4272	5.25991
Treated-9	ACTB_MOUSE	Actin, cytoplasmic 1 OS=Mus musculus GN=Actb PE=1 SV=1	41.7097	5.29043	8	25.6	4.3871
Treated-9	K1C19_MOUSE	Keratin, type I cytoskeletal 19 OS=Mus musculus GN=Krt19 PE=1 SV=1	44.5147	5.27547	8	13.6476	5.67043
Treated-9	K22E_MOUSE	Keratin, type II cytoskeletal 2 epidermal OS=Mus musculus GN=KrT5 PE=1 SV=1	70.8798	8.25605	8	7.21358	4.94324
Treated-9	PLAK_MOUSE	Junction plakoglobin OS=Mus musculus GN=Jup PE=1 SV=3	81.7488	5.74886	8	15.0336	4.87064
Treated-9	K22O_MOUSE	Keratin, type II cytoskeletal 2 oral OS=Mus musculus GN=Krt76 PE=2 SV=1	62.806	8.68009	7	9.25926	4.36005
Treated-9	K2C79_MOUSE	Keratin, type II cytoskeletal 79 OS=Mus musculus GN=Krt79 PE=2 SV=2	57.5168	7.55376	7	9.03955	4.65798
Treated-9	K2C1_MOUSE	Keratin, type II cytoskeletal 1 OS=Mus musculus GN=Krt1 PE=1 SV=4	65.5653	8.39458	6	6.12245	5.02783
Treated-9	K2C73_MOUSE	Keratin, type II cytoskeletal 73 OS=Mus musculus GN=Krt73 PE=1 SV=1	58.8747	8.35528	6	9.46197	3.82101
Treated-9	K2C4_MOUSE	Keratin, type II cytoskeletal 4 OS=Mus musculus GN=Krt4 PE=1 SV=2	56.2484	8.32452	6	8.7619	4.83157
Treated-9	H2B1C_MOUSE	Histone H2B type 1-C/E/G OS=Mus musculus GN=Hist1h2bc PE=1 SV=3	13.8976	10.3145	6	41.2698	4.61219
Treated-9	K2C1B_MOUSE	Keratin, type II cytoskeletal 1b OS=Mus musculus GN=Krt77 PE=1 SV=1	61.3216	7.7346	5	7.16783	4.77812
Treated-9	ACTH_MOUSE	Actin, gamma-enteric smooth muscle OS=Mus musculus GN=Actg2 PE=1 SV=1	41.8498	5.30752	5	12.5	4.81239
Treated-9	HS71A_MOUSE	Heat shock 70 kDa protein 1A OS=Mus musculus GN=Hspa1a PE=1 SV=2	70.036	5.5221	4	8.73635	5.73049
Treated-9	H3C_MOUSE	Histone H3.3C OS=Mus musculus GN=H3f3c PE=3 SV=3	15.3055	11.144	4	19.8529	5.91437
Treated-9	LMNA_MOUSE	Prelamin-A/C OS=Mus musculus GN=Lmna PE=1 SV=2	74.1927	6.54023	4	7.81955	5.25385
Treated-9	ANXA2_MOUSE	Annexin A2 OS=Mus musculus GN=Anxa2 PE=1 SV=2	38.6518	7.54789	4	15.3392	5.20587
Treated-9	KPYM_MOUSE	Pyruvate kinase PKM OS=Mus musculus GN=Pkm PE=1 SV=4	57.808	7.17437	3	8.85122	5.5273
Treated-9	K1C28_MOUSE	Keratin, type I cytoskeletal 28 OS=Mus musculus GN=KrT58 PE=1 SV=1	50.3151	5.19376	3	3.4632	5.01119
Treated-9	HS90B_MOUSE	Heat shock protein HSP 90-beta OS=Mus musculus GN=Hsp90ab1 PE=1 SV=3	83.2291	4.96497	3	6.21547	5.05337
Treated-9	H2A1H_MOUSE	Histone H2A type 1-H OS=Mus musculus GN=Hist1h2ah PE=1 SV=3	13.9418	11.0342	3	27.3438	5.56318
Treated-9	DSG1B_MOUSE	Desmoglein-1-beta OS=Mus musculus GN=Dsg1b PE=1 SV=1	114.382	4.7224	3	3.20755	5.33777
Treated-9	HSP7C_MOUSE	Heat shock cognate 71 kDa protein OS=Mus musculus GN=Hspa8 PE=1 SV=1	70.8272	5.36829	2	4.64396	5.00636
Treated-9	ALBU_MOUSE	Serum albumin OS=Mus musculus GN=Alb PE=1 SV=3	68.6477	5.74801	2	3.78289	4.61617
Treated-9	EF1A1_MOUSE	Elongation factor 1-alpha 1 OS=Mus musculus GN=Eef1a1 PE=1 SV=3	50.0821	9.10317	2	7.57576	4.89742
Treated-9	K2C74_MOUSE	Keratin, type II cytoskeletal 74 OS=Mus musculus GN=Krt74 PE=3 SV=1	54.7123	5.51153	2	3.83838	5.35808
Treated-9	ENOA_MOUSE	Alpha-enolase OS=Mus musculus GN=Eno1 PE=1 SV=3	47.1112	6.36698	2	7.60369	4.89504
Treated-9	TRFE_MOUSE	Serotransferrin OS=Mus musculus GN=Tf PE=1 SV=1	76.6737	6.94077	2	3.44333	5.06204
Treated-9	TBB5_MOUSE	Tubulin beta-5 chain OS=Mus musculus GN=Tubb5 PE=1 SV=1	49.639	4.7803	2	5.40541	4.50535
Treated-9	1433S_MOUSE	14-3-3 protein sigma OS=Mus musculus GN=Sfn PE=1 SV=2	27.6887	4.72326	2	6.85484	6.06684
Treated-9	LDHA_MOUSE	L-lactate dehydrogenase A chain OS=Mus musculus GN=Ldha PE=1 SV=3	36.4752	7.61134	2	5.72289	5.78712
Treated-9	COF1_MOUSE	Cofilin-1 OS=Mus musculus GN=Cfl1 PE=1 SV=3	18.5477	8.21578	2	15.0602	5.13548
Treated-9	GBLP_MOUSE	Guanine nucleotide-binding protein subunit beta-2-like 1 OS=Mus musculus GN=Gnb2l1 PE=1 SV=3	35.0546	7.60151	2	8.51735	4.73539
