# Supplementary material for: Radio-detoxified LPS alters bone marrow-derived extracellular vesicles and endothelial progenitor cells
Source: Stem Cell Res Ther. 2019 Oct 29;10:313. doi: 10.1186/s13287-019-1417-4 (PMC6819448; doi:10.1186/s13287-019-1417-4)
Supplement: Supplementary file 6 — Additional file 6. Detailed results of the enrichment analysis. Output from the g:Profiler enrichment analysis for the three main Gene Ontology categories (Biological Process, Cellular Component, Molecular function). [file 13287_2019_1417_MOESM6_ESM.xlsx]

## Sheet: gProfiler
Enrichment analysis
p-value	term ID	t type	t name	Gene list
0.0151	GO:0015985	Biological Process	energy coupled proton transport, down electrochemical gradient	ATP5B,ATP5A1
0.0151	GO:0015986	Biological Process	ATP synthesis coupled proton transport	ATP5B,ATP5A1
0.00886	GO:0008285	Biological Process	negative regulation of cell proliferation	ATP5A1,IFITM3,LMNA,MAD1L1,THBS1,SFN,HIST1H2AB,HSPA1A
0.0279	GO:0043536	Biological Process	positive regulation of blood vessel endothelial cell migration	ATP5B,ATP5A1,THBS1
4.86e-06	GO:0043226	Cellular Component	organelle	VWF,PSMC6,TGM1,EIF3E,ATP5B,ATP5A1,IFITM3,RBM39,LMNA,PRDX1,MAD1L1,HP,TF,ACTA2,H2AFZ,THBS1,CHIL3,MCM3,KRT13,SFN,KRT8,PCBP1,KRT28,HIST3H2BA,RPL32,HNRNPM,RPL11,PSMA3,HIST1H2AB,H2-Q10,KRT74,HIST2H2BE,HIST1H3A,UBA52,HSPA1A,HIST1H2BM
7.23e-05	GO:0043228	Cellular Component	non-membrane-bounded organelle	ATP5B,RBM39,LMNA,MAD1L1,ACTA2,H2AFZ,MCM3,KRT13,KRT8,PCBP1,KRT28,HIST3H2BA,RPL32,RPL11,HIST1H2AB,KRT74,HIST2H2BE,HIST1H3A,UBA52,HSPA1A,HIST1H2BM
8.9e-08	GO:0044422	Cellular Component	organelle part	PSMC6,EIF3E,ATP5B,ATP5A1,IFITM3,RBM39,LMNA,MAD1L1,TF,ACTA2,H2AFZ,CHIL3,MCM3,KRT13,SFN,KRT8,PCBP1,KRT28,HIST3H2BA,RPL32,HNRNPM,RPL11,PSMA3,HIST1H2AB,H2-Q10,KRT74,HIST2H2BE,HIST1H3A,UBA52,HSPA1A,HIST1H2BM
7.44e-06	GO:0043227	Cellular Component	membrane-bounded organelle	VWF,PSMC6,TGM1,EIF3E,ATP5B,ATP5A1,IFITM3,RBM39,LMNA,PRDX1,MAD1L1,HP,TF,ACTA2,H2AFZ,THBS1,CHIL3,MCM3,KRT13,SFN,KRT8,PCBP1,KRT28,HIST3H2BA,HNRNPM,RPL11,PSMA3,HIST1H2AB,H2-Q10,KRT74,HIST2H2BE,HIST1H3A,UBA52,HSPA1A,HIST1H2BM
1.19e-11	GO:0031982	Cellular Component	vesicle	VWF,PSMC6,TGM1,EIF3E,ATP5B,ATP5A1,IFITM3,PRDX1,HP,TF,ACTA2,H2AFZ,THBS1,CHIL3,KRT13,SFN,KRT8,PCBP1,KRT28,HIST3H2BA,HNRNPM,RPL11,PSMA3,HIST1H2AB,H2-Q10,KRT74,HIST1H3A,HSPA1A
4.57e-12	GO:0005576	Cellular Component	extracellular region	VWF,PSMC6,TGM1,EIF3E,ATP5B,ATP5A1,IFITM3,LMNA,PRDX1,HP,TF,ACTA2,H2AFZ,THBS1,CHIL3,KRT13,SFN,KRT8,PCBP1,KRT28,HIST3H2BA,HNRNPM,RPL11,PSMA3,HIST1H2AB,H2-Q10,KRT74,HIST2H2BE,HIST1H3A,HSPA1A
1.68e-12	GO:0044421	Cellular Component	extracellular region part	VWF,PSMC6,TGM1,EIF3E,ATP5B,ATP5A1,IFITM3,LMNA,PRDX1,HP,TF,ACTA2,H2AFZ,THBS1,KRT13,SFN,KRT8,PCBP1,KRT28,HIST3H2BA,HNRNPM,RPL11,PSMA3,HIST1H2AB,H2-Q10,KRT74,HIST2H2BE,HIST1H3A,HSPA1A
1.23e-14	GO:0043230	Cellular Component	extracellular organelle	VWF,PSMC6,TGM1,EIF3E,ATP5B,ATP5A1,IFITM3,PRDX1,HP,TF,ACTA2,H2AFZ,THBS1,KRT13,SFN,KRT8,PCBP1,KRT28,HIST3H2BA,HNRNPM,RPL11,PSMA3,HIST1H2AB,H2-Q10,KRT74,HIST1H3A,HSPA1A
1.14e-14	GO:1903561	Cellular Component	extracellular vesicle	VWF,PSMC6,TGM1,EIF3E,ATP5B,ATP5A1,IFITM3,PRDX1,HP,TF,ACTA2,H2AFZ,THBS1,KRT13,SFN,KRT8,PCBP1,KRT28,HIST3H2BA,HNRNPM,RPL11,PSMA3,HIST1H2AB,H2-Q10,KRT74,HIST1H3A,HSPA1A
0.00393	GO:0031012	Cellular Component	extracellular matrix	VWF,ATP5B,ATP5A1,LMNA,PRDX1,THBS1,HNRNPM,RPL11
9.26e-12	GO:0005615	Cellular Component	extracellular space	VWF,PSMC6,TGM1,EIF3E,ATP5B,ATP5A1,IFITM3,PRDX1,HP,TF,ACTA2,H2AFZ,THBS1,KRT13,SFN,KRT8,PCBP1,KRT28,HIST3H2BA,HNRNPM,RPL11,PSMA3,HIST1H2AB,H2-Q10,KRT74,HIST2H2BE,HIST1H3A,HSPA1A
9.49e-15	GO:0070062	Cellular Component	extracellular exosome	VWF,PSMC6,TGM1,EIF3E,ATP5B,ATP5A1,IFITM3,PRDX1,HP,TF,ACTA2,H2AFZ,THBS1,KRT13,SFN,KRT8,PCBP1,KRT28,HIST3H2BA,HNRNPM,RPL11,PSMA3,HIST1H2AB,H2-Q10,KRT74,HIST1H3A,HSPA1A
0.00608	GO:0031974	Cellular Component	membrane-enclosed lumen	PSMC6,EIF3E,ATP5B,RBM39,H2AFZ,CHIL3,MCM3,KRT8,HIST3H2BA,HNRNPM,RPL11,PSMA3,HIST2H2BE,HIST1H3A,UBA52,HSPA1A
0.00608	GO:0043233	Cellular Component	organelle lumen	PSMC6,EIF3E,ATP5B,RBM39,H2AFZ,CHIL3,MCM3,KRT8,HIST3H2BA,HNRNPM,RPL11,PSMA3,HIST2H2BE,HIST1H3A,UBA52,HSPA1A
0.00592	GO:0005622	Cellular Component	intracellular	VWF,PSMC6,EIF3E,ATP5B,ATP5A1,IFITM3,RBM39,LMNA,MAD1L1,TF,ACTA2,H2AFZ,THBS1,CHIL3,MCM3,KRT13,SFN,KRT8,PCBP1,KRT28,HIST3H2BA,RPL32,HNRNPM,RPL11,PSMA3,HIST1H2AB,H2-Q10,KRT74,HIST2H2BE,HIST1H3A,UBA52,HSPA1A,HIST1H2BM
0.00143	GO:0044424	Cellular Component	intracellular part	VWF,PSMC6,EIF3E,ATP5B,ATP5A1,IFITM3,RBM39,LMNA,MAD1L1,TF,ACTA2,H2AFZ,THBS1,CHIL3,MCM3,KRT13,SFN,KRT8,PCBP1,KRT28,HIST3H2BA,RPL32,HNRNPM,RPL11,PSMA3,HIST1H2AB,H2-Q10,KRT74,HIST2H2BE,HIST1H3A,UBA52,HSPA1A,HIST1H2BM
2.34e-05	GO:0043229	Cellular Component	intracellular organelle	VWF,PSMC6,EIF3E,ATP5B,ATP5A1,IFITM3,RBM39,LMNA,MAD1L1,TF,ACTA2,H2AFZ,THBS1,CHIL3,MCM3,KRT13,SFN,KRT8,PCBP1,KRT28,HIST3H2BA,RPL32,HNRNPM,RPL11,PSMA3,HIST1H2AB,H2-Q10,KRT74,HIST2H2BE,HIST1H3A,UBA52,HSPA1A,HIST1H2BM
7.23e-05	GO:0043232	Cellular Component	intracellular non-membrane-bounded organelle	ATP5B,RBM39,LMNA,MAD1L1,ACTA2,H2AFZ,MCM3,KRT13,KRT8,PCBP1,KRT28,HIST3H2BA,RPL32,RPL11,HIST1H2AB,KRT74,HIST2H2BE,HIST1H3A,UBA52,HSPA1A,HIST1H2BM
5.75e-07	GO:0044446	Cellular Component	intracellular organelle part	PSMC6,EIF3E,ATP5B,ATP5A1,IFITM3,RBM39,LMNA,MAD1L1,TF,H2AFZ,CHIL3,MCM3,KRT13,SFN,KRT8,PCBP1,KRT28,HIST3H2BA,RPL32,HNRNPM,RPL11,PSMA3,HIST1H2AB,H2-Q10,KRT74,HIST2H2BE,HIST1H3A,UBA52,HSPA1A,HIST1H2BM
0.00601	GO:0070013	Cellular Component	intracellular organelle lumen	PSMC6,EIF3E,ATP5B,RBM39,H2AFZ,CHIL3,MCM3,KRT8,HIST3H2BA,HNRNPM,RPL11,PSMA3,HIST2H2BE,HIST1H3A,UBA52,HSPA1A
0.0151	GO:0045259	Cellular Component	proton-transporting ATP synthase complex	ATP5B,ATP5A1
0.00716	GO:0033178	Cellular Component	proton-transporting two-sector ATPase complex, catalytic domain	ATP5B,ATP5A1
0.000597	GO:0045261	Cellular Component	proton-transporting ATP synthase complex, catalytic core F(1)	ATP5B,ATP5A1
0.000506	GO:0005634	Cellular Component	nucleus	PSMC6,EIF3E,ATP5B,ATP5A1,IFITM3,RBM39,LMNA,MAD1L1,H2AFZ,CHIL3,MCM3,KRT13,SFN,KRT8,PCBP1,HIST3H2BA,HNRNPM,RPL11,PSMA3,HIST1H2AB,HIST2H2BE,HIST1H3A,UBA52,HSPA1A,HIST1H2BM
0.00196	GO:0044428	Cellular Component	nuclear part	PSMC6,EIF3E,ATP5A1,RBM39,LMNA,MAD1L1,H2AFZ,CHIL3,MCM3,KRT8,PCBP1,HIST3H2BA,HNRNPM,RPL11,PSMA3,HIST2H2BE,HIST1H3A,UBA52,HSPA1A
0.0454	GO:0031981	Cellular Component	nuclear lumen	PSMC6,EIF3E,RBM39,H2AFZ,MCM3,KRT8,HIST3H2BA,HNRNPM,RPL11,PSMA3,HIST2H2BE,HIST1H3A,UBA52,HSPA1A
0.0437	GO:0005654	Cellular Component	nucleoplasm	EIF3E,RBM39,LMNA,MCM3,KRT8,PCBP1,HIST3H2BA,HNRNPM,RPL11,PSMA3,HIST2H2BE,HIST1H3A,UBA52,HSPA1A
0.0138	GO:0005753	Cellular Component	mitochondrial proton-transporting ATP synthase complex	ATP5B,ATP5A1
0.0302	GO:0005882	Cellular Component	intermediate filament	LMNA,KRT13,KRT8,KRT28,KRT74
3.99e-07	GO:0032991	Cellular Component	protein-containing complex	PSMC6,EIF3E,ATP5B,ATP5A1,RBM39,MAD1L1,HP,TF,H2AFZ,THBS1,MCM3,KRT8,PCBP1,HIST3H2BA,RPL32,HNRNPM,RPL11,PSMA3,HIST1H2AB,H2-Q10,HIST2H2BE,HIST1H3A,UBA52,HSPA1A,HIST1H2BM
7.88e-05	GO:0044815	Cellular Component	DNA packaging complex	H2AFZ,HIST3H2BA,HIST1H2AB,HIST2H2BE,HIST1H3A,HIST1H2BM
0.00142	GO:0032993	Cellular Component	protein-DNA complex	H2AFZ,HIST3H2BA,HIST1H2AB,HIST2H2BE,HIST1H3A,HIST1H2BM
5.34e-05	GO:0000786	Cellular Component	nucleosome	H2AFZ,HIST3H2BA,HIST1H2AB,HIST2H2BE,HIST1H3A,HIST1H2BM
0.00221	GO:0005515	Molecular Function	protein binding	VWF,PSMC6,EIF3E,ATP5B,ATP5A1,RBM39,LMNA,MAD1L1,HP,TF,ACTA2,H2AFZ,THBS1,KRT13,SFN,KRT8,PCBP1,HIST3H2BA,HNRNPM,RPL11,PSMA3,HIST1H2AB,H2-Q10,HIST2H2BE,HIST1H3A,HSPA1A,HIST1H2BM
0.00109	GO:0050839	Molecular Function	cell adhesion molecule binding	VWF,EIF3E,PRDX1,THBS1,SFN,PCBP1,HIST1H3A,HSPA1A
0.0224	GO:0045296	Molecular Function	cadherin binding	EIF3E,PRDX1,SFN,PCBP1,HIST1H3A,HSPA1A
0.000358	GO:0043532	Molecular Function	angiostatin binding	ATP5B,ATP5A1
0.0296	GO:0044769	Molecular Function	ATPase activity, coupled to transmembrane movement of ions, rotational mechanism	ATP5B,ATP5A1
0.00626	GO:0046933	Molecular Function	proton-transporting ATP synthase activity, rotational mechanism	ATP5B,ATP5A1
0.0064	GO:0005198	Molecular Function	structural molecule activity	KRT13,KRT8,KRT28,RPL32,RPL11,KRT74,UBA52
0.0179	GO:0042287	Molecular Function	MHC protein binding	ATP5B,ATP5A1
0.00543	GO:0042288	Molecular Function	MHC class I protein binding	ATP5B,ATP5A1
